# Supplementary material for: MANF Produced by MRL Mouse-Derived Mesenchymal Stem Cells Is Pro-regenerative and Protects From Osteoarthritis
Source: Front Cell Dev Biol. 2021 Mar 2;9:579951. doi: 10.3389/fcell.2021.579951 (PMC7960785; doi:10.3389/fcell.2021.579951)
Supplement: Supplementary file 2 [file Table_1.xlsx]

## Sheet: MRL&BL6 quantifiable proteins
Proteins identified and quantified in MRL MSC and BL6 MSC. Displayed columns include the HUGO ID. UniProtKB accession number. description. type and subcellular location (annotated by UniProtKB). maximum number of unique peptide. normalized protein intensitiy (Log2 value). average differences in protein mean intensities (Effect Size) between multiple replicate samples of MRL MSC and BL6 MSC (N=2).…
HUGO-ID	Accession number	Description	Location	Type(s)	Max number of unique peptide	BL6 Intensity (Log2 value)	MRL Intensity (Log2 value)	Effect size MRL/BL6	SecretomeP score	SignalP prediction	Swissprot Keyword "secreted"
SNX12	O70493	sorting nexin 12	unknown	transporter	2	9.965784285	18.9451141842795	561.814497	0.697	-
MARCKSL1	P28667	MARCKS-like 1	Cytoplasm	other	2	9.965784285	18.3084928041308	381.547328	0.432	-
SNRPA	Q62189	small nuclear ribonucleoprotein polypeptide A	Nucleus	other	3	9.965784285	17.1433290594662	288.899219	0.738
PAK2	Q8CIN4	p21 protein (Cdc42/Rac)-activated kinase 2	Cytoplasm	kinase	2	9.965784285	17.2214284975068	161.183687	0.472	-
KCTD12	Q6WVG3	potassium channel tetramerisation domain containing 12	unknown	ion channel	6	10.3080800251346	18.878901984442	147.963747	0.781	-
HMGA2	P52927	high mobility group AT-hook 2	Nucleus	other	2	9.965784285	15.9425002537347	131.772855	0.557	-
CHCHD2	Q9D1L0	coiled-coil-helix-coiled-coil-helix domain containing 2	Cytoplasm	other	3	10.4453732903361	17.3525093511644	113.066524	0.542	-
NAAA	Q9D7V9	N-acylethanolamine acid amidase	Cytoplasm	enzyme	2	9.965784285	15.744296456956	102.573901	0.862	Y	Y
WIF1	Q9WUA1	WNT inhibitory factor 1	Extracellular Space	other	5	10.2501823639317	18.1814154482562	100.387306
EDIL3	O35474	EGF-like repeats and discoidin I-like domains 3	Extracellular Space	other	2	9.965784285	14.8210542593505	74.82124
CA3	P16015	carbonic anhydrase III. muscle specific	Cytoplasm	enzyme	10	10.8731261233604	19.8203940304172	67.322591	0.368	-
CTNNA1	P26231	catenin (cadherin-associated protein). alpha 1. 102kDa	Plasma Membrane	other	2	10.5067692299701	16.1511796087119	56.097721	0.301	-
EFEMP1	Q8BPB5	EGF-containing fibulin-like extracellular matrix protein 1	Extracellular Space	other	13	11.3224513410233	19.5263067221482	49.431885
PGM3	Q9CYR6	phosphoglucomutase 3	unknown	enzyme	3	10.5879122910869	16.1485550552927	49.310037	0.46	-
CLEC11A	O88200	C-type lectin domain family 11. member A	Extracellular Space	growth factor	6	11.1259318276612	18.8144624783644	47.820048
RARRES2	Q9DD06	retinoic acid receptor responder (tazarotene induced) 2	Plasma Membrane	transmembrane receptor	3	11.4243689012422	18.4735263612237	42.391031	0.959	Y	Y
DAK	Q8VC30	dihydroxyacetone kinase 2 homolog (S. cerevisiae)	unknown	other	2	10.7001813533638	17.3844106645662	40.534873	0.397	-
CTSF	Q9R013	cathepsin F	Cytoplasm	peptidase	6	11.2439213672752	17.494767738147	40.441841	0.668	Y
DNAJC10	Q9DC23	DnaJ (Hsp40) homolog. subfamily C. member 10	Cytoplasm	enzyme	2	10.8685358984878	16.9909585465348	39.210733	0.489	Y	Y
PAWR	Q925B0	PRKC. apoptosis. WT1. regulator	Nucleus	transcription regulator	3	11.3679219500521	17.8267918092763	35.232209	0.799	-
FUBP1	Q91WJ8	far upstream element (FUSE) binding protein 1	Nucleus	transcription regulator	2	10.6289293837924	18.3769338693948	34.299988	0.089	-
INHBB	Q04999	inhibin. beta B	Extracellular Space	growth factor	2	11.5463630952719	18.404624329968	31.770136
C11ORF73	Q9DD02	chromosome 11 open reading frame 73	unknown	other	2	11.2863506087163	17.7249528680131	30.637331	0.723
COMP	Q9R0G6	cartilage oligomeric matrix protein	Extracellular Space	other	19	10.6039945686689	18.8272460581689	29.208786
GORASP2	Q99JX3	golgi reassembly stacking protein 2. 55kDa	Cytoplasm	other	3	11.881117811694	18.3314388573026	28.23316	0.537	-
SMOC2	Q8CD91	SPARC related modular calcium binding 2	Extracellular Space	other	3	12.5547849704976	19.1577179415539	27.255615
DPYSL3	Q62188	dihydropyrimidinase-like 3	Cytoplasm	enzyme	10	11.8370977873187	20.0666425371597	26.412146	0.452	-
ENAH	Q03173	enabled homolog (Drosophila)	Cytoplasm	other	3	10.8923877284254	17.6915589751006	23.536874	0.179	-
SNRPB2	Q9CQI7	small nuclear ribonucleoprotein polypeptide B''	Nucleus	other	3	12.2133253011248	18.7147999233968	23.142001	0.751	-
PAK1	O88643	p21 protein (Cdc42/Rac)-activated kinase 1	Cytoplasm	kinase	3	11.9949554471232	18.8594242282229	22.465554	0.452	-
NIF3L1	Q9EQ80	NIF3 NGG1 interacting factor 3-like 1 (S. pombe)	Cytoplasm	other	2	11.5164162399192	17.4110435894593	22.301174	0.634	-
SFRP4	Q9Z1N6	secreted frizzled-related protein 4	Plasma Membrane	transmembrane receptor	3	12.6459750003466	18.3569753584694	22.198785	0.445	Y	Y
TATDN3	Q3U1C6	TatD DNase domain containing 3	unknown	other	2	10.692047071546	16.2624736719055	21.874485	0.343	-
KTN1	Q61595	kinectin 1 (kinesin receptor)	Cytoplasm	other	3	10.4961945058666	15.3398174821005	21.283796	0.155	Y
EML2	Q7TNG5	echinoderm microtubule associated protein like 2	Cytoplasm	other	3	11.1424208335171	17.6907530667479	19.459515	0.59	-
GAS6	Q61592	growth arrest-specific 6	Extracellular Space	growth factor	3	11.0449651202039	17.1780893436303	18.770834
DKK3	Q9QUN9	dickkopf homolog 3 (Xenopus laevis)	Extracellular Space	other	7	10.8551219576	19.1999587492611	18.180769
FIS1	Q9CQ92	fission 1 (mitochondrial outer membrane) homolog (S. cerevisiae)	Cytoplasm	other	3	11.3563267579337	16.3185737013354	15.505099	0.416	-
PLCD1	Q8R3B1	phospholipase C. delta 1	Cytoplasm	enzyme	2	11.6003573203776	15.6486332781356	15.103263	0.327	-
COTL1	Q9CQI6	coactosin-like 1 (Dictyostelium)	Cytoplasm	other	5	14.7147487627367	19.8929114411429	14.30602	0.737	-
COX6B1	P56391	cytochrome c oxidase subunit VIb polypeptide 1 (ubiquitous)	Cytoplasm	enzyme	3	12.5326072512657	19.1730240841552	14.304686	0.778	-
DLD	O08749	dihydrolipoamide dehydrogenase	Cytoplasm	enzyme	2	11.3157514553187	15.6909827443065	14.215906	0.596	-
PLBD2	Q3TCN2	phospholipase B domain containing 2	Extracellular Space	other	10	14.3301375271846	18.7170515909351	13.95086
ALDH7A1	Q9DBF1	aldehyde dehydrogenase 7 family. member A1	Cytoplasm	enzyme	8	12.9426337213024	17.9037477704673	13.086678	0.723	-
AKT1S1	Q9D1F4	AKT1 substrate 1 (proline-rich)	unknown	other	2	10.736407780043	14.2296377897093	12.705397	0.578
SH3KBP1	Q8R550	SH3-domain kinase binding protein 1	Cytoplasm	other	2	11.6051002671673	16.2365782246909	12.655377	0.22	-
PLD3	O35405	phospholipase D family. member 3	Cytoplasm	enzyme	4	14.6281246553622	19.4242514084117	12.568797	0.82	-
COL12A1	Q60847	collagen. type XII. alpha 1	Extracellular Space	other	10	11.2103266258382	17.4306502406681	12.238136
AIFM1	Q9Z0X1	apoptosis-inducing factor. mitochondrion-associated. 1	Cytoplasm	enzyme	6	11.0994048687128	15.5887917903419	12.138818	0.279	-
NQO1	Q64669	NAD(P)H dehydrogenase. quinone 1	Cytoplasm	enzyme	2	13.077076117906	18.7047097879147	12.071489	0.421	-
CRIP2	Q9DCT8	cysteine-rich protein 2	Plasma Membrane	other	3	15.8808268810881	19.3530937100824	12.043737	0.807	-
APOE	P08226	apolipoprotein E	Extracellular Space	transporter	13	11.5968608860519	20.1799415661955	11.946891
EPDR1	Q99M71	ependymin related protein 1 (zebrafish)	Nucleus	other	7	15.2713113981492	19.9019931548014	11.736324	0.898	Y	Y
TAGLN	P37804	transgelin	Cytoplasm	other	6	11.4841407302563	18.9797165647995	11.657589	0.645	-
PICALM	Q7M6Y3	phosphatidylinositol binding clathrin assembly protein	Cytoplasm	other	2	11.653847991363	16.6872218414163	11.581656	0.452	-
ZEB2	Q9R0G7	zinc finger E-box binding homeobox 2	Nucleus	transcription regulator	2	9.965784285	12.2355242513999	11.348435	0.151	-
SEC23A	Q01405	Sec23 homolog A (S. cerevisiae)	Cytoplasm	transporter	3	12.2828118841346	17.7414470015678	10.99089	0.606	-
EPRS	Q8CGC7	glutamyl-prolyl-tRNA synthetase	Cytoplasm	enzyme	2	11.6159930751777	15.8340761870254	10.740915	0.271	-
UBLCP1	Q8BGR9	ubiquitin-like domain containing CTD phosphatase 1	unknown	phosphatase	2	12.9379258401868	17.8391443402407	10.679236	0.301
ALDH3A1	P47739	aldehyde dehydrogenase 3 family. member A1	Cytoplasm	enzyme	4	12.6131300822893	18.3304014027154	10.656892	0.551	-
ILF2	Q9CXY6	interleukin enhancer binding factor 2. 45kDa	Nucleus	transcription regulator	2	12.4515053626265	16.9014968706462	10.632119	0.272	-
NAMPT	Q99KQ4	nicotinamide phosphoribosyltransferase	Extracellular Space	cytokine	4	12.8546738567429	17.7610361988493	10.368307
CTNNB1	Q02248	catenin (cadherin-associated protein). beta 1. 88kDa	Nucleus	transcription regulator	2	11.7076471288871	16.3439065825039	10.082877	0.614	-
DBN1	Q9QXS6	drebrin 1	Cytoplasm	other	2	12.1870729052941	17.8641161732766	9.958711	0.072	-
COPS2	P61202	COP9 constitutive photomorphogenic homolog subunit 2 (Arabidopsis)	Cytoplasm	transcription regulator	2	11.1220120184063	16.38694565705	9.910629	0.417	-
LTBP2	O08999	latent transforming growth factor beta binding protein 2	Extracellular Space	other	23	11.4946781503336	20.3796473292677	9.562465
THUMPD1	Q99J36	THUMP domain containing 1	unknown	other	2	13.3437914118118	17.8281552661127	9.30739	0.515
RSU1	Q01730	Ras suppressor protein 1	Cytoplasm	other	5	14.2673218117806	18.3903900683129	8.934805	0.52	-
UGP2	Q91ZJ5	UDP-glucose pyrophosphorylase 2	Cytoplasm	enzyme	2	14.9869297377616	18.2481768822876	8.841475	0.351	-
CKB	Q04447	creatine kinase. brain	Cytoplasm	kinase	2	13.2804842860753	18.3210605857782	8.698563	0.276	-
LAMP2	P17047	lysosomal-associated membrane protein 2	Plasma Membrane	enzyme	2	17.0520262104684	20.6798053038669	8.52335	0.567	Y
TP53BP1	P70399	tumor protein p53 binding protein 1	Nucleus	transcription regulator	2	13.2709752942447	18.0698746839282	8.48127	0.367	-
EIF4H	Q9WUK2	eukaryotic translation initiation factor 4H	Cytoplasm	translation regulator	2	12.5076383220989	16.8044280985036	8.39663	0.809
DPP7	Q9ET22	dipeptidyl-peptidase 7	Cytoplasm	peptidase	6	14.5540870008214	18.1628919825141	8.201255	0.851	Y	Y
DPT	Q9QZZ6	dermatopontin	Extracellular Space	other	3	16.658511889074	19.3093777549303	8.094713
TIMM13	P62075	translocase of inner mitochondrial membrane 13 homolog (yeast)	Cytoplasm	transporter	2	14.4869023107559	18.0444062332068	7.981636	0.894	-
CTGF	P29268	connective tissue growth factor	Extracellular Space	growth factor	7	14.3163321504131	19.6950279047174	7.929662
IAH1	Q9DB29	isoamyl acetate-hydrolyzing esterase 1 homolog (S. cerevisiae)	unknown	other	4	15.0558471231488	18.2455242854106	7.859613	0.389	Y
CSPG4	Q8VHY0	chondroitin sulfate proteoglycan 4	Plasma Membrane	other	16	11.1271387584842	18.8108988982375	7.843826	0.639	Y
MAN2B2	O54782	mannosidase. alpha. class 2B. member 2	Cytoplasm	enzyme	12	14.5725085173705	19.1120609114194	7.759436	0.672	Y	Y
ZNF259	Q62384	zinc finger protein 259	Nucleus	other	2	13.0857649536247	15.9756372731518	7.693563	0.532	-
FABP4	P04117	fatty acid binding protein 4. adipocyte	Cytoplasm	transporter	5	15.4486138149231	19.5918052816716	7.51155	0.755	-
IDH1	O88844	isocitrate dehydrogenase 1 (NADP+). soluble	Cytoplasm	enzyme	15	15.9343632347849	19.882860353074	7.488508	0.576	-
CNN2	Q08093	calponin 2	Cytoplasm	other	6	14.9044988745519	18.7233736432602	7.347963	0.477	-
SERPINB2	P12388	serpin peptidase inhibitor. clade B (ovalbumin). member 2	Extracellular Space	other	5	12.3682589652239	17.6304828439581	7.229448
PDIA6	Q922R8	protein disulfide isomerase family A. member 6	Cytoplasm	enzyme	12	17.4512742568124	20.1112892743791	7.202918	0.684	Y
NT5E	Q61503	5'-nucleotidase. ecto (CD73)	Plasma Membrane	phosphatase	6	12.1926776962039	17.89505779127	7.20044	0.767	Y
BLVRA	Q9CY64	biliverdin reductase A	Cytoplasm	enzyme	6	12.2494311392211	18.4251205360402	7.182129	0.623	-
RNMT	Q9D0L8	RNA (guanine-7-) methyltransferase	Nucleus	enzyme	2	12.9074762680518	16.3787616940737	7.066433	0.4	-
DNM1L	Q8K1M6	dynamin 1-like	Cytoplasm	enzyme	2	12.6428221970848	17.0565879139566	6.966759	0.255	-
GART	Q64737	phosphoribosylglycinamide formyltransferase. phosphoribosylglycinamide synthetase. phosphoribosylaminoimidazole synthetase	Cytoplasm	enzyme	2	12.1959928686794	16.1038937955534	6.858874	0.587
PDLIM5	Q8CI51	PDZ and LIM domain 5	Cytoplasm	other	5	15.157434323522	18.7021133593344	6.851931	0.522	-
SEPHS1	Q8BH69	selenophosphate synthetase 1	unknown	enzyme	2	11.9544739079391	17.1371543987003	6.842304	0.536	-
LAMA4	P97927	laminin. alpha 4	Extracellular Space	enzyme	11	11.8633879310208	18.2107226747695	6.753297
HDDC3	Q9D114	HD domain containing 3	unknown	other	2	12.8720287817813	14.9031392601096	6.687145	0.807
COPB1	Q9JIF7	coatomer protein complex. subunit beta 1	Cytoplasm	transporter	2	11.9734349518006	17.3178292403008	6.674545	0.416	-
LXN	P70202	latexin	Cytoplasm	other	2	14.7923569195841	18.0208270415792	6.466364	0.554	-
AKAP2	O54931	A kinase (PRKA) anchor protein 2	Cytoplasm	other	2	14.3523333707297	18.0968538322419	6.460846	0.129	-
SUOX	Q8R086	sulfite oxidase	Cytoplasm	enzyme	2	15.7212744973768	18.9489172594805	6.397021	0.662	-
ARCN1	Q5XJY5	archain 1	Cytoplasm	other	6	13.5423048546843	18.2604857276661	6.38766	0.257	-
HINT1	P70349	histidine triad nucleotide binding protein 1	Nucleus	enzyme	2	16.8304722331325	19.4569305067665	6.223585	0.795	-
SORD	Q64442	sorbitol dehydrogenase	Cytoplasm	enzyme	4	14.1028127700096	17.8835312118288	6.156993	0.586	-
LZIC	Q8K3C3	leucine zipper and CTNNBIP1 domain containing	unknown	other	2	13.1897996686557	18.1802210807455	6.116763	0.866	-
PSMB8	P28063	proteasome (prosome. macropain) subunit. beta type. 8 (large multifunctional peptidase 7)	Cytoplasm	peptidase	4	13.7014780937625	18.0126417153627	6.115153	0.535	-
PITPNA	P53810	phosphatidylinositol transfer protein. alpha	Cytoplasm	transporter	3	14.4034570675009	18.939720501848	6.074325	0.489	-
GCSH	Q91WK5	glycine cleavage system protein H (aminomethyl carrier)	Cytoplasm	enzyme	2	14.1869582519008	18.6101029192832	6.058269	0.717	Y
BPNT1	Q9Z0S1	3'(2'). 5'-bisphosphate nucleotidase 1	Nucleus	phosphatase	3	14.6588135991199	18.3510713529302	5.967829	0.652	-
ACY1	Q99JW2	aminoacylase 1	Cytoplasm	peptidase	3	14.1202475382849	17.8659391376317	5.965924	0.412	-
MAGED1	Q9QYH6	melanoma antigen family D. 1	Plasma Membrane	transcription regulator	2	12.827597889521	18.199343851371	5.938867	0.175	-
FAM20C	Q5MJS3	family with sequence similarity 20. member C	Extracellular Space	other	5	13.2907624708306	17.5468662478072	5.918849
ACOT1	O55137	acyl-CoA thioesterase 1	Cytoplasm	enzyme	2	14.3965975050512	18.0207369932781	5.885815	0.482	-
SRI	Q6P069	sorcin	Cytoplasm	transporter	4	14.6183556596277	18.760118118625	5.867399	0.928	-
PAFAH1B3	Q61205	platelet-activating factor acetylhydrolase 1b. catalytic subunit 3 (29kDa)	Cytoplasm	enzyme	2	13.2237886186435	15.8441260774788	5.85223	0.479	-
CAB39	Q06138	calcium binding protein 39	Cytoplasm	other	2	14.9522103677936	17.9846025228928	5.752947	0.509	-
HDDC2	Q3SXD3	HD domain containing 2	unknown	other	2	13.5016682903784	17.1986085617731	5.585861	0.826	-
PLS3	Q99K51	plastin 3	Cytoplasm	other	23	16.8325476179275	20.0934646320049	5.554934	0.428	-
ALPL	P09242	alkaline phosphatase. liver/bone/kidney	Plasma Membrane	phosphatase	11	12.2921943719678	18.8976415683733	5.542765	0.686	Y
AK1	Q9R0Y5	adenylate kinase 1	Cytoplasm	kinase	8	14.6456878775662	18.7822046501443	5.537226	0.586	-
SERPINB1	Q9D154	serpin peptidase inhibitor. clade B (ovalbumin). member 1	Cytoplasm	other	4	14.4195230569727	18.2618324847286	5.530902	0.493	-
SERPINE2	Q07235	serpin peptidase inhibitor. clade E (nexin. plasminogen activator inhibitor type 1). member 2	Extracellular Space	other	6	13.7198591237696	18.5865980905493	5.489488
LOX	P28301	lysyl oxidase	Extracellular Space	enzyme	2	17.6609489570013	19.9519652574058	5.486181
STX7	O70439	syntaxin 7	Plasma Membrane	transporter	2	13.9456509113215	16.6686746720432	5.417684	0.294	-
HTRA1	Q9R118	HtrA serine peptidase 1	Extracellular Space	peptidase	4	11.9589044626117	18.6236306845208	5.416329
SF1	Q64213	splicing factor 1	Nucleus	transcription regulator	3	13.554925537635	17.1231253544477	5.384952	0.101	-
RPL5	P47962	ribosomal protein L5	Cytoplasm	other	6	15.2320184905105	19.7202369037748	5.359479	0.488	-
PPP2R2A	Q6P1F6	protein phosphatase 2. regulatory subunit B. alpha	Cytoplasm	phosphatase	2	13.5936380164941	18.2637545477833	5.338885	0.412	-
PALM2	Q8BR92	paralemmin 2	Plasma Membrane	other	2	13.895823925843	17.4307402057274	5.331761	0.461	-
FKBP3	Q62446	FK506 binding protein 3. 25kDa	Nucleus	enzyme	7	16.4659411610236	19.8983633800461	5.301077	0.714	-
C14ORF166	Q9CQE8	chromosome 14 open reading frame 166	Nucleus	other	4	13.9979879839926	17.7977980645361	5.279645	0.252
HTATSF1	Q8BGC0	HIV-1 Tat specific factor 1	Nucleus	transcription regulator	2	13.2890568230327	17.0435839689042	5.276451	0.042	-
NEFM	P08553	neurofilament. medium polypeptide	Cytoplasm	other	29	18.6561595526892	17.677588159206	5.269649	0.057	-
ACTN1	Q7TPR4	actinin. alpha 1	Cytoplasm	other	42	16.975191786216	19.7461495078035	5.236188	0.421	-
VWA5A	Q99KC8	von Willebrand factor A domain containing 5A	unknown	other	17	12.8072842244802	19.1297853844079	5.234391	0.512	-
API5	O35841	apoptosis inhibitor 5	Cytoplasm	other	2	13.201834452898	17.7545861409433	5.186814	0.245	-
CTSD	P18242	cathepsin D	Cytoplasm	peptidase	9	17.1563001644342	19.7664847285431	5.162324	0.751	Y
TIMM8A	Q9WVA2	translocase of inner mitochondrial membrane 8 homolog A (yeast)	Cytoplasm	transporter	3	17.2295603397039	19.217949524571	5.156155	0.9	-
MATR3	Q8K310	matrin 3	Nucleus	other	3	14.5238183697278	15.8301764157198	5.112655	0.261	-
CNPY4	Q8BQ47	canopy 4 homolog (zebrafish)	unknown	other	4	14.9698771465338	19.2236398494716	5.080844	0.312	Y	Y
PLIN3	Q9DBG5	perilipin 3	Cytoplasm	other	2	12.7550627988566	16.4612099413572	5.073017	0.645	-
ATOX1	O08997	ATX1 antioxidant protein 1 homolog (yeast)	Cytoplasm	transporter	3	18.2813361939604	20.219730717671	5.069601	0.641	-
COPB2	O55029	coatomer protein complex. subunit beta 2 (beta prime)	Cytoplasm	transporter	5	13.4823377985008	17.3042515090925	5.048498	0.462	-
HPRT1	P00493	hypoxanthine phosphoribosyltransferase 1	Cytoplasm	enzyme	8	17.0037688867484	19.6192775928682	5.042047	0.766	-
TIPRL	Q8BH58	TIP41. TOR signaling pathway regulator-like (S. cerevisiae)	unknown	other	2	13.536729651098	18.0225121198713	5.018281	0.434	-
ARPC1B	Q9WV32	actin related protein 2/3 complex. subunit 1B. 41kDa	Cytoplasm	other	4	15.9513376615077	20.4788845521036	5.006791	0.212	-
CTTN	Q60598	cortactin	Plasma Membrane	other	8	15.2885757611639	18.8144717304306	4.974807	0.516	-
HDHD2	Q3UGR5	haloacid dehalogenase-like hydrolase domain containing 2	unknown	other	2	14.7718568610375	17.6820423600246	4.895704	0.367	-
MDP1	Q9D967	magnesium-dependent phosphatase 1	unknown	other	2	13.1613627184007	15.8375935524414	4.853041	0.304	-
LDHA	P06151	lactate dehydrogenase A	Cytoplasm	enzyme	11	17.7085518692145	19.9225967720034	4.852247	0.568	-
COPS5	O35864	COP9 constitutive photomorphogenic homolog subunit 5 (Arabidopsis)	Nucleus	transcription regulator	5	14.4186203870276	18.2725855385438	4.833189	0.363	-
HMGN3	Q9DCB1	high mobility group nucleosomal binding domain 3	Nucleus	other	2	13.8196771026026	18.472335935511	4.770711	0.829	-
COPE	O89079	coatomer protein complex. subunit epsilon	Cytoplasm	transporter	5	15.014788492424	17.6478058648539	4.752268	0.349	-
NUDT21	Q9CQF3	nudix (nucleoside diphosphate linked moiety X)-type motif 21	Nucleus	other	2	13.8850965653008	16.4757315745777	4.7282	0.351	-
ASL	Q91YI0	argininosuccinate lyase	Cytoplasm	enzyme	4	15.3052788515454	18.4988220125379	4.714403	0.416	-
SYNCRIP	Q7TMK9	synaptotagmin binding. cytoplasmic RNA interacting protein	Nucleus	other	5	15.3209795683116	18.8756551822904	4.68127	0.081	-
MPRIP	P97434	myosin phosphatase Rho interacting protein	Cytoplasm	other	3	11.5918448244834	17.2267270675576	4.618424	0.221	-
PSMD3	P14685	proteasome (prosome. macropain) 26S subunit. non-ATPase. 3	Cytoplasm	other	2	12.2350026794468	15.956894906494	4.60409	0.399
SEPT11	Q8C1B7	Septin 11	Nucleus	other	7	18.17	20.34	4.578795	0.07
SNX6	Q6P8X1	sorting nexin 6	Cytoplasm	transporter	2	13.4689171492233	17.958712871081	4.566062	0.384	-
ACTR3	Q99JY9	ARP3 actin-related protein 3 homolog (yeast)	Plasma Membrane	other	12	16.9712711550389	19.637332213991	4.555407	0.442	-
FHL2	O70433	four and a half LIM domains 2	Nucleus	other	7	13.0197511117499	17.2773108126967	4.553974	0.639	-
DNAJB4	Q9D832	DnaJ (Hsp40) homolog. subfamily B. member 4	Nucleus	other	3	15.0586802811899	18.9074823241038	4.505135	0.704	-
BLVRB	Q923D2	biliverdin reductase B (flavin reductase (NADPH))	Cytoplasm	enzyme	5	17.066013318778	19.8976538698134	4.485238	0.839	-
TLN1	P26039	talin 1	Plasma Membrane	other	22	14.2729854973412	18.1628172327989	4.480088	0.245	-
PLXDC2	Q9DC11	plexin domain containing 2	Extracellular Space	other	3	14.7334522211597	18.4363697987206	4.478453
UGGT1	Q6P5E4	UDP-glucose glycoprotein glucosyltransferase 1	Cytoplasm	enzyme	4	14.3126634583309	16.7879493611264	4.434737	0.444	Y
CCT5	P80316	chaperonin containing TCP1. subunit 5 (epsilon)	Cytoplasm	other	4	14.4835241738282	18.5705827734698	4.419691	0.431	-
GOT1	P05201	glutamic-oxaloacetic transaminase 1. soluble (aspartate aminotransferase 1)	Cytoplasm	enzyme	4	16.3415873160268	18.4063970418342	4.39369	0.487	-
ITPA	Q9D892	inosine triphosphatase (nucleoside triphosphate pyrophosphatase)	Cytoplasm	enzyme	4	14.9280531757007	18.280995056291	4.391015	0.483	-
GSN	P13020	gelsolin	Extracellular Space	other	14	18.5444180017114	21.1654156471298	4.372779
CCT2	P80314	chaperonin containing TCP1. subunit 2 (beta)	Cytoplasm	kinase	12	15.1751369308981	17.9595954656228	4.36159	0.461	-
COPA	Q8CIE6	coatomer protein complex. subunit alpha	Cytoplasm	transporter	2	15.1701855292644	18.2677669345482	4.360026	0.33	-	Y
SUGT1	Q9CX34	SGT1. suppressor of G2 allele of SKP1 (S. cerevisiae)	Nucleus	other	2	13.342474801933	17.1590871588214	4.337601	0.504
PGK1	P09411	phosphoglycerate kinase 1	Cytoplasm	kinase	18	18.1794025825911	20.3774171432196	4.321971	0.4	-
VIM	P20152	vimentin	Cytoplasm	other	29	19.0948005127881	22.4114445535297	4.316625	0.728	-
WISP2	Q9Z0G4	WNT1 inducible signaling pathway protein 2	Extracellular Space	growth factor	2	17.2064551664603	19.3536435817909	4.312171
NUTF2	P61971	nuclear transport factor 2	Nucleus	transporter	4	15.9643461578913	17.7529431970224	4.301985	0.625	-
LTA4H	P24527	leukotriene A4 hydrolase	Cytoplasm	enzyme	11	15.3542837190395	18.2735957463013	4.286937	0.5	-
CBR1	P48758	carbonyl reductase 1	Cytoplasm	enzyme	3	13.1682748512435	18.0076478771068	4.27855	0.598	-
SUMO1	P63166	SMT3 suppressor of mif two 3 homolog 1 (S. cerevisiae)	Nucleus	enzyme	2	15.3462826418379	17.6585536874274	4.225639	0.773	-
COPS8	Q8VBV7	COP9 constitutive photomorphogenic homolog subunit 8 (Arabidopsis)	Cytoplasm	other	2	13.689685882214	15.4331938143232	4.217317	0.455
LIN7C	O88952	lin-7 homolog C (C. elegans)	Cytoplasm	other	3	14.5495502596456	18.4063846708461	4.190984	0.548	-
PRDX6	O08709	peroxiredoxin 6	Cytoplasm	enzyme	12	17.7295522901941	19.8009303032197	4.188821	0.346	-
C17ORF37	Q9CQ86	chromosome 17 open reading frame 37	unknown	other	2	12.7527026530357	15.8054269082597	4.18756	0.917
COPS6	O88545	COP9 constitutive photomorphogenic homolog subunit 6 (Arabidopsis)	Nucleus	other	2	15.8736225928114	18.0707515823043	4.176918	0.533	-
TAGLN2	Q9WVA4	transgelin 2	Cytoplasm	other	11	18.8162423343084	20.9207037122134	4.173304	0.79	-
UFC1	Q9CR09	ubiquitin-fold modifier conjugating enzyme 1	unknown	enzyme	2	15.1479233627965	17.9565375241225	4.128766	0.41	-
MME	Q61391	membrane metallo-endopeptidase	Plasma Membrane	peptidase	8	15.3158101521861	18.2937674865362	4.084999	0.503	-
MAP4	P27546	microtubule-associated protein 4	Cytoplasm	other	18	15.4818808243523	18.9189610335807	4.079688	0.338	-
GSTM3	P48774	glutathione S-transferase mu 3 (brain)	Cytoplasm	enzyme	5	15.9226482137927	18.3527215706002	4.07187	0.319	-
INPP1	P49442	inositol polyphosphate-1-phosphatase	Cytoplasm	phosphatase	3	17.1545011823297	19.250059587828	4.062882	0.556	-
PLA2G15	Q8VEB4	phospholipase A2. group XV	Cytoplasm	enzyme	3	14.3562036576506	17.9998865017293	4.054833	0.737	Y	Y
TSNAX	Q9QZE7	translin-associated factor X	Nucleus	transporter	3	15.5761427825284	17.1485789555779	4.047027	0.46	-
IQGAP1	Q9JKF1	IQ motif containing GTPase activating protein 1	Cytoplasm	other	20	14.9541010335331	18.5640352528095	4.033672	0.246	-
SMPDL3A	P70158	sphingomyelin phosphodiesterase. acid-like 3A	Extracellular Space	enzyme	2	12.837179725072	17.2070729615211	4.03021
S100A13	P97352	S100 calcium binding protein A13	Cytoplasm	other	2	14.1301952265372	19.0902488211741	4.02963	0.773	-	Y
PARVA	Q9EPC1	parvin. alpha	Cytoplasm	other	4	13.960326663641	17.2019237119296	3.998728	0.798	-
SF3A3	Q9D554	splicing factor 3a. subunit 3. 60kDa	Nucleus	other	3	13.570939591614	18.3172330746015	3.994018	0.394	-
ERP29	P57759	endoplasmic reticulum protein 29	Cytoplasm	transporter	3	15.611512949987	18.3829587816813	3.960286	0.907	Y
HNRNPL	Q8R081	heterogeneous nuclear ribonucleoprotein L	Nucleus	other	2	12.1232454606754	14.9949351192155	3.942053	0.487	-
GLOD4	Q9CPV4	glyoxalase domain containing 4	Cytoplasm	enzyme	12	18.1772787683031	20.320415404225	3.937036	0.637	-
BPHL	Q8R164	biphenyl hydrolase-like (serine hydrolase)	Cytoplasm	enzyme	5	14.0715497059465	17.80544792108	3.932081	0.69	-
ADI1	Q99JT9	acireductone dioxygenase 1	Nucleus	enzyme	3	16.2785367811472	18.5104066170562	3.922865	0.454
SAE1	Q9R1T2	SUMO1 activating enzyme subunit 1	Cytoplasm	enzyme	3	15.3215486871569	18.85201602709	3.92063	0.576	-
TPP1	O89023	tripeptidyl peptidase I	Cytoplasm	peptidase	3	16.1411997910762	18.5535280767425	3.91475	0.767	Y
CNDP2	Q9D1A2	CNDP dipeptidase 2 (metallopeptidase M20 family)	Cytoplasm	peptidase	3	13.5258239962606	17.7242397010537	3.906396	0.419	-
TWF1	Q91YR1	twinfilin. actin-binding protein. homolog 1 (Drosophila)	Cytoplasm	kinase	5	13.9900125819217	17.6293327932427	3.893065	0.679	-
C11ORF58	Q9R0P4	chromosome 11 open reading frame 58	unknown	other	2	16.2199937986705	18.2913022029886	3.857997	0.435	-
PAFAH1B2	Q61206	platelet-activating factor acetylhydrolase 1b. catalytic subunit 2 (30kDa)	Cytoplasm	enzyme	2	17.111740678852	19.114475324016	3.850899	0.458	-
PTPN11	P35235	protein tyrosine phosphatase. non-receptor type 11	Cytoplasm	phosphatase	3	14.8067019832223	17.1310863282535	3.780295	0.299	-
ARPC3	Q9JM76	actin related protein 2/3 complex. subunit 3. 21kDa	Cytoplasm	other	5	17.2221254879844	19.6533569435013	3.775957	0.689	-
PPID	Q9CR16	peptidylprolyl isomerase D	Cytoplasm	enzyme	3	12.6509117225523	16.7203148798205	3.739113	0.476	-
ARPC5	Q9CPW4	actin related protein 2/3 complex. subunit 5. 16kDa	Cytoplasm	other	4	15.0344311453667	18.6099876193793	3.73681	0.684	-
PRDX5	P99029	peroxiredoxin 5	Cytoplasm	enzyme	9	18.2086834978943	20.5966716139895	3.729825	0.682	-
PFDN1	Q9CWM4	prefoldin subunit 1	Cytoplasm	transcription regulator	2	16.6095960966007	19.2661869708145	3.722202	0.784	-
ARPC4	P59999	actin related protein 2/3 complex. subunit 4. 20kDa	unknown	other	4	16.9500369447271	18.8613816482747	3.720663	0.646	-
ACTR2	P61161	ARP2 actin-related protein 2 homolog (yeast)	Plasma Membrane	other	7	15.6552809436709	19.0251782175915	3.720588	0.311	-
PCMT1	P23506	protein-L-isoaspartate (D-aspartate) O-methyltransferase	Cytoplasm	enzyme	6	15.4531951519842	18.4480151083627	3.713544	0.506	-
ALDOA	P05064	aldolase A. fructose-bisphosphate	Cytoplasm	enzyme	21	19.3811119466408	21.2478453824395	3.706019	0.357	-
HEXA	P29416	hexosaminidase A (alpha polypeptide)	Cytoplasm	enzyme	7	16.3170751780186	18.6445287756917	3.699458	0.736	Y
DCTN1	O08788	dynactin 1 (p150. glued homolog. Drosophila)	Cytoplasm	other	2	13.6460153491912	15.8801440241828	3.695935	0.323	-
PTK7	Q8BKG3	PTK7 protein tyrosine kinase 7	Plasma Membrane	kinase	14	16.0502154141489	19.1669394177032	3.687536	0.436	Y
PKM2	P52480	pyruvate kinase. muscle	Cytoplasm	kinase	26	18.8075576926884	20.6691574599131	3.686499	0.418
DYNLRB1	P62627	dynein. light chain. roadblock-type 1	Cytoplasm	other	3	13.8956506917265	17.9035135826178	3.684848	0.924
UBA1	Q02053	ubiquitin-like modifier activating enzyme 1	Cytoplasm	enzyme	14	16.8175530145675	18.4606030225851	3.678272	0.551	-
FAM129B	Q8R1F1	family with sequence similarity 129. member B	unknown	other	5	14.1898856683854	17.0669236843705	3.669592	0.362	-
CCT3	P80318	chaperonin containing TCP1. subunit 3 (gamma)	Cytoplasm	other	6	14.5328967041032	18.1723024508964	3.659855	0.497	-
ACTN4	P57780	actinin. alpha 4	Cytoplasm	other	29	18.2247395997151	20.4924765266882	3.651717	0.417	-
LASP1	Q61792	LIM and SH3 protein 1	Cytoplasm	transporter	8	17.4164854954135	20.4516918444554	3.631264	0.722	-
C11ORF68	Q8VD62	chromosome 11 open reading frame 68	unknown	other	3	15.347625042905	18.6588008935068	3.617133	0.693	-
ARPC2	Q9CVB6	actin related protein 2/3 complex. subunit 2. 34kDa	Cytoplasm	other	8	16.6474253892534	19.9546556209093	3.615801	0.36	-
SERPINH1	P19324	serpin peptidase inhibitor. clade H (heat shock protein 47). member 1. (collagen binding protein 1)	Extracellular Space	other	9	15.968624293808	18.8212092694008	3.563931
PHPT1	Q9DAK9	phosphohistidine phosphatase 1	Cytoplasm	phosphatase	3	15.1112791007377	19.0011357108711	3.561412	0.433	-
LRRFIP1	Q3UZ39	leucine rich repeat (in FLII) interacting protein 1	Nucleus	transcription regulator	2	13.1017541008767	16.7850389412874	3.540516	0.432	-
PDLIM1	O70400	PDZ and LIM domain 1	Cytoplasm	transcription regulator	5	14.8887308730852	18.1109984821407	3.526141	0.5	-
UBA2	Q9Z1F9	ubiquitin-like modifier activating enzyme 2	Cytoplasm	enzyme	2	16.0704362904247	17.7102859666172	3.523844	0.533	-
MAP1A	Q9QYR6	microtubule-associated protein 1A	Cytoplasm	other	4	12.7990893945286	17.7161586955557	3.523049	0.22	-
SEPT7	O55131	Septin 7	Cytoplasm	other	10	16.99	19.22	3.503751	0.279
EIF3I	Q9QZD9	eukaryotic translation initiation factor 3. subunit I	Cytoplasm	translation regulator	2	14.586721515708	18.1081865293118	3.50097	0.54	-
LACTB2	Q99KR3	lactamase. beta 2	Cytoplasm	other	3	16.4759348212046	18.9635331562161	3.498995	0.616	-
HNRNPA3	Q8BG05	heterogeneous nuclear ribonucleoprotein A3	Nucleus	other	4	17.1819148305177	19.6967526407549	3.490939	0.109	-
SEPT2	P42208	Septin 2	Cytoplasm	enzyme	8	17.55	19.84	3.485925	0.193
TALDO1	Q93092	transaldolase 1	Cytoplasm	enzyme	9	17.9246394086757	20.1751316846783	3.485335	0.417	-
PFAS	Q5SUR0	phosphoribosylformylglycinamidine synthase	Cytoplasm	enzyme	2	13.4391541094618	17.3146824128746	3.480177	0.455	-
CDC5L	Q6A068	CDC5 cell division cycle 5-like (S. pombe)	Nucleus	other	2	14.0012466898248	17.2357847925639	3.47724	0.105
PPP3R1	Q63810	protein phosphatase 3. regulatory subunit B. alpha	Cytoplasm	phosphatase	3	14.8391351472452	18.2156210665446	3.447536	0.548	-
EWSR1	Q61545	Ewing sarcoma breakpoint region 1	Nucleus	other	2	15.8003137552151	19.1237067854521	3.443835	0.236	-
COPS7A	Q9CZ04	COP9 constitutive photomorphogenic homolog subunit 7A (Arabidopsis)	Cytoplasm	other	3	14.6147049343736	17.7245590746332	3.432119	0.368	-
ACP1	Q9D358	acid phosphatase 1. soluble	Cytoplasm	phosphatase	2	15.123961076428	18.8851990794625	3.430584	0.843	-
SF3B1	Q99NB9	splicing factor 3b. subunit 1. 155kDa	Nucleus	other	5	15.2867449579286	17.9163664126133	3.427407	0.434	-
RPS20	P60867	ribosomal protein S20	Cytoplasm	other	2	17.943216009506	19.7660824092042	3.404967	0.769	-
COPS4	O88544	COP9 constitutive photomorphogenic homolog subunit 4 (Arabidopsis)	Cytoplasm	other	4	16.3355842271393	18.4881951043526	3.404163	0.555	-
PSMD4	O35226	proteasome (prosome. macropain) 26S subunit. non-ATPase. 4	Cytoplasm	other	2	14.4873921717048	15.9364701304821	3.403092	0.158
CCT7	P80313	chaperonin containing TCP1. subunit 7 (eta)	Cytoplasm	other	4	15.9296670844369	17.4356682850796	3.373319	0.417	-
PEPD	Q11136	peptidase D	Cytoplasm	peptidase	3	13.4635128301195	16.9989418952404	3.366447	0.49	-
FAH	P35505	fumarylacetoacetate hydrolase (fumarylacetoacetase)	Cytoplasm	enzyme	7	16.0882846625053	18.6536360667503	3.361039	0.603	-
PDIA3	P27773	protein disulfide isomerase family A. member 3	Cytoplasm	peptidase	22	18.898598307138	21.1359616538293	3.360772	0.463	Y
CFH	P06909	complement factor H	Extracellular Space	other	15	12.6944063561031	18.8637287975857	3.345973
PPP2R4	P58389	protein phosphatase 2A activator. regulatory subunit 4	Cytoplasm	phosphatase	6	16.5140032390549	18.574853590322	3.339764	0.525	-
PPP1R12A	Q9DBR7	protein phosphatase 1. regulatory (inhibitor) subunit 12A	Cytoplasm	phosphatase	6	14.8047267347664	17.5415381193373	3.333309	0.389	-
COL11A1	Q61245	collagen. type XI. alpha 1	Extracellular Space	other	39	13.3927932509715	18.7393483426371	3.333213
U2AF2	P26369	U2 small nuclear RNA auxiliary factor 2	Nucleus	other	4	14.3564361655037	17.9822797207243	3.326681	0.483	-
AHSA1	Q8BK64	AHA1. activator of heat shock 90kDa protein ATPase homolog 1 (yeast)	Cytoplasm	other	3	16.8365742755378	18.5727331441601	3.313807	0.294	-
MARCKS	P26645	myristoylated alanine-rich protein kinase C substrate	Plasma Membrane	other	9	15.3766811982578	19.6293602443104	3.310894	0.176	-
SARNP	Q9D1J3	SAP domain containing ribonucleoprotein	Nucleus	other	3	14.4703529549502	18.794045926049	3.303605	0.469
C1ORF58	Q8K2Q7	chromosome 1 open reading frame 58	Cytoplasm	other	2	14.207202680559	17.0410940513153	3.280113	0.281	-
SNRPD1	P62315	small nuclear ribonucleoprotein D1 polypeptide 16kDa	Nucleus	other	2	15.8950024784564	19.0179005941604	3.268251	0.391	-
CCT6A	P80317	chaperonin containing TCP1. subunit 6A (zeta 1)	Cytoplasm	other	3	16.7482473598506	18.3980908909809	3.26565	0.47	-
Hmga1	P17095	High mobility group protein HMG-I/HMG-Y (HMG-I(Y)) (High mobility group AT-hook protein 1) (High mobility group protein A1)	Nucleus	transcription regulator	3	16.9221357489921	20.2619624934604	3.26294	0.393	-
BGN	P28653	biglycan	Extracellular Space	other	14	19.181240092229	21.5610399642538	3.256164
GLRX	Q9QUH0	glutaredoxin (thioltransferase)	Cytoplasm	enzyme	2	18.5031750736639	20.2557145778958	3.253544	0.457	-
CAPZA1	P47753	capping protein (actin filament) muscle Z-line. alpha 1	Cytoplasm	other	4	17.3261780862338	19.067393318307	3.252827	0.427	-
GNPDA1	O88958	glucosamine-6-phosphate deaminase 1	Cytoplasm	enzyme	4	16.2598486777618	18.8265385348587	3.247313	0.448	-
NPEPPS	Q11011	aminopeptidase puromycin sensitive	Cytoplasm	peptidase	8	15.2520226905804	17.9109988209875	3.24296	0.393	Y
CASP6	O08738	caspase 6. apoptosis-related cysteine peptidase	Cytoplasm	peptidase	2	13.7057713846652	16.9440379407065	3.207184	0.311	-
TKT	P40142	transketolase	Cytoplasm	enzyme	22	17.7333795980511	19.8203955379953	3.204103	0.471	-
ACTR1B	Q8R5C5	ARP1 actin-related protein 1 homolog B. centractin beta (yeast)	unknown	other	2	14.2485433255662	16.9388543689796	3.200447	0.413	-
COPG	Q9QZE5	coatomer protein complex. subunit gamma	Cytoplasm	transporter	3	14.0337163932961	15.5788309140269	3.184242	0.402	-
MANF	Q9CXI5	mesencephalic astrocyte-derived neurotrophic factor	Extracellular Space	other	6	14.3534111572203	17.6235460590164	3.184062
HARS	Q61035	histidyl-tRNA synthetase	Cytoplasm	enzyme	8	17.5713867659499	19.4841022027219	3.183973	0.303	-
CNPY2	Q9QXT0	canopy 2 homolog (zebrafish)	Plasma Membrane	other	7	18.4394240567695	19.4535440765089	3.178152	0.962	Y
PPP2CA	P63330	protein phosphatase 2. catalytic subunit. alpha isozyme	Cytoplasm	phosphatase	5	16.8391734148503	18.9060542966244	3.169921	0.42	-
HMGN5	Q9JL35	high-mobility group nucleosome binding domain 5	Nucleus	transcription regulator	3	12.5448623419861	15.5950429388808	3.169831	0.115	-
EPB41L1	Q9Z2H5	erythrocyte membrane protein band 4.1-like 1	Plasma Membrane	other	3	12.9376359467729	17.9545281163706	3.139688	0.227	-
PFDN5	Q9WU28	prefoldin subunit 5	Nucleus	transcription regulator	2	17.4509091900776	19.123508851651	3.138754	0.303	-
GSR	P47791	glutathione reductase	Cytoplasm	enzyme	3	15.7092533579383	19.2423631621706	3.137039	0.513	-
RBBP9	O88851	retinoblastoma binding protein 9	Nucleus	other	2	16.7162921801683	18.2356526577002	3.130387	0.39	-
ALDOC	P05063	aldolase C. fructose-bisphosphate	Cytoplasm	enzyme	19	14.2028346275649	18.7070174404109	3.129322	0.382	-
ACAT2	Q8CAY6	acetyl-CoA acetyltransferase 2	Cytoplasm	enzyme	5	14.7386529275304	18.276278772796	3.12273	0.733	-
ILF3	Q9Z1X4	interleukin enhancer binding factor 3. 90kDa	Nucleus	transcription regulator	4	15.0212923830852	18.0133532230566	3.107196	0.059	-
PLOD3	Q9R0E1	procollagen-lysine. 2-oxoglutarate 5-dioxygenase 3	Cytoplasm	enzyme	3	16.0417342027054	17.4999080693838	3.09032	0.63	Y
SH3BGRL	Q9JJU8	SH3 domain binding glutamic acid-rich protein like	unknown	other	6	18.6138754401008	20.4512916757395	3.085759	0.733	-
DENR	Q9CQJ6	density-regulated protein	unknown	other	2	16.4673992802918	18.2153015278272	3.061045	0.802
CARS	Q9ER72	cysteinyl-tRNA synthetase	Cytoplasm	enzyme	3	14.0990227862053	17.8876473204462	3.050488	0.157	-
ADSS	P46664	adenylosuccinate synthase	Cytoplasm	enzyme	2	14.8527522750938	17.1397515544629	3.040795	0.459	-
HNRNPD	Q60668	heterogeneous nuclear ribonucleoprotein D (AU-rich element RNA binding protein 1. 37kDa)	Nucleus	transcription regulator	2	17.3623254508362	19.3088681332609	3.037506	0.108	-
CPPED1	Q8BFS6	calcineurin-like phosphoesterase domain containing 1	unknown	enzyme	2	18.8279395862121	20.4449708796909	3.03708	0.437	-
CAP1	P40124	CAP. adenylate cyclase-associated protein 1 (yeast)	Plasma Membrane	other	9	15.2881585332439	18.5790943501117	3.032471	0.346	-
AP2B1	Q9DBG3	adaptor-related protein complex 2. beta 1 subunit	Cytoplasm	transporter	5	14.8176522097369	17.3966012211045	3.024808	0.677	-
SET	Q9EQU5	SET nuclear oncogene	Nucleus	phosphatase	7	19.5900176257228	21.4105171915679	3.024172	0.103	-
ENPP5	Q9EQG7	ectonucleotide pyrophosphatase/phosphodiesterase 5 (putative function)	Extracellular Space	enzyme	2	15.3251848691413	18.0311631676994	3.020287
PCBP2	Q61990	poly(rC) binding protein 2	Nucleus	other	3	15.5698924611383	18.1745541618171	3.016881	0.52	-
SND1	Q78PY7	staphylococcal nuclease and tudor domain containing 1	Nucleus	enzyme	2	14.351713326328	17.0546495691171	3.014475	0.302	-
KPNA3	O35344	karyopherin alpha 3 (importin alpha 4)	Nucleus	transporter	2	14.7199649658	15.8679329489706	3.0119	0.597	-
PTBP1	P17225	polypyrimidine tract binding protein 1	Nucleus	enzyme	3	16.7804010313207	19.3766036084759	3.011098	0.454	-
GLRX3	Q9CQM9	glutaredoxin 3	Cytoplasm	enzyme	5	17.3370609389356	19.5111201625556	3.005007	0.602	-
RCN1	Q05186	reticulocalbin 1. EF-hand calcium binding domain	Cytoplasm	other	9	16.707844303542	18.5816269911663	2.996728	0.854	Y
TCEA1	P10711	transcription elongation factor A (SII). 1	Nucleus	transcription regulator	5	15.351315332071	17.8942923585383	2.993751	0.491	-
PEBP1	P70296	phosphatidylethanolamine binding protein 1	Cytoplasm	other	10	18.1066412405332	19.8180821031135	2.987431	0.496	-
HNRNPA2B1	O88569	heterogeneous nuclear ribonucleoprotein A2/B1	Nucleus	other	11	19.216750902868	21.2586624882928	2.98105	0.081	-
ACIN1	Q9JIX8	apoptotic chromatin condensation inducer 1	Nucleus	enzyme	2	14.128790756325	17.2729957038785	2.966681	0.142
GAA	P70699	glucosidase. alpha; acid	Cytoplasm	enzyme	4	16.0873155620089	18.010398704867	2.95996	0.724	-
MPI	Q924M7	mannose phosphate isomerase	Cytoplasm	enzyme	2	14.4632343294465	16.9920187046154	2.943916	0.695	-
VCL	Q64727	vinculin	Plasma Membrane	enzyme	37	18.491862807183	20.5405856695328	2.939474	0.215	-
WDR1	O88342	WD repeat domain 1	Extracellular Space	other	15	16.5657568373334	19.4248898344357	2.92977
CCDC80	Q8R2G6	coiled-coil domain containing 80	Nucleus	other	3	12.2925258563819	16.025514025043	2.923349	0.138	Y	Y
UBE2V2	Q9D2M8	ubiquitin-conjugating enzyme E2 variant 2	Cytoplasm	enzyme	3	16.3176032233531	19.7297472219251	2.902245	0.878	-
TNC	Q80YX1	tenascin C	Extracellular Space	other	15	15.1915087815467	18.1504597005291	2.88481
ETF1	Q8BWY3	eukaryotic translation termination factor 1	Cytoplasm	translation regulator	5	14.6726505503536	17.9729020621117	2.882312	0.444	-
SNX2	Q9CWK8	sorting nexin 2	Cytoplasm	transporter	3	15.2390335513875	18.1359805422723	2.881161	0.534	-
VPS29	Q9QZ88	vacuolar protein sorting 29 homolog (S. cerevisiae)	Cytoplasm	transporter	2	12.1847105904223	13.1905361954	2.87994	0.495
GMFB	Q9CQI3	glia maturation factor. beta	Cytoplasm	growth factor	3	17.7983894507789	19.5014846927766	2.875291	0.568	-
BUB3	Q9WVA3	budding uninhibited by benzimidazoles 3 homolog (yeast)	Nucleus	other	3	15.3571674566272	18.0538621928812	2.861543	0.578	-
DBI	P31786	diazepam binding inhibitor (GABA receptor modulator. acyl-CoA binding protein)	Cytoplasm	other	3	19.3741312395679	20.6586818272199	2.847036	0.733	-
AKR1B15	P45377	aldo-keto reductase family 1. member B15	Cytoplasm	enzyme	6	16.2334782353506	18.7423791593109	2.843796	0.355	-
PARK7	Q99LX0	Parkinson disease (autosomal recessive. early onset) 7	Nucleus	other	6	16.5448291580325	19.2778620300296	2.835089	0.537	-
RCN3	Q8BH97	reticulocalbin 3. EF-hand calcium binding domain	Cytoplasm	other	9	15.358008757843	18.7784393217213	2.820924	0.947	Y
PUF60	Q3UEB3	poly-U binding splicing factor 60KDa	Nucleus	other	4	15.220113051499	18.0670026383287	2.818355	0.341	-
XPO1	Q6P5F9	exportin 1 (CRM1 homolog. yeast)	Nucleus	transporter	7	13.5355614291238	17.339319993148	2.817628	0.615	-
SRPX2	Q8R054	sushi-repeat-containing protein. X-linked 2	unknown	other	4	16.2767024775681	18.1061703131407	2.802691	0.549	Y	Y
CCDC58	Q8R3Q6	coiled-coil domain containing 58	unknown	other	2	16.7365296342692	18.2242745871272	2.795156	0.915	-
OSTF1	Q62422	osteoclast stimulating factor 1	Nucleus	transcription regulator	3	17.103301762734	18.7846737467273	2.792359	0.603	-
CAPZA2	P47754	capping protein (actin filament) muscle Z-line. alpha 2	Cytoplasm	other	2	15.9373729767197	18.0951521925324	2.79057	0.454	-
BAT1	Q9Z1N5	HLA-B associated transcript 1	Nucleus	enzyme	8	17.5313296373927	19.0888483238877	2.787518	0.513	-
EEA1	Q8BL66	early endosome antigen 1	Cytoplasm	other	2	13.3228742038022	16.304463803478	2.786364	0.088	-
SERPINB6	Q60854	serpin peptidase inhibitor. clade B (ovalbumin). member 6	Cytoplasm	other	14	18.3351630015322	20.0468215341145	2.764142	0.451	-
C11ORF54	Q91V76	chromosome 11 open reading frame 54	Nucleus	other	6	14.6848973987289	17.9771428484724	2.763513	0.574	-
NAP1L4	Q78ZA7	nucleosome assembly protein 1-like 4	Nucleus	other	3	17.5501455595732	19.1273449512872	2.755055	0.233	-
GNS	Q8BFR4	glucosamine (N-acetyl)-6-sulfatase	Cytoplasm	enzyme	10	15.8809099611595	18.2783805489603	2.753807	0.64	Y
TPD52L2	Q9CYZ2	tumor protein D52-like 2	Cytoplasm	other	2	17.6079547629431	19.0981095248606	2.752843	0.684	-
WDR77	Q99J09	WD repeat domain 77	Nucleus	other	2	13.8642930991805	16.8203897616987	2.745498	0.763	-
SEC13	Q9D1M0	SEC13 homolog (S. cerevisiae)	Cytoplasm	transporter	3	15.1519020478738	16.5334666248033	2.736557	0.644	-
PPM1A	P49443	protein phosphatase. Mg2+/Mn2+ dependent. 1A	Cytoplasm	phosphatase	3	15.3540919882543	17.7000947194388	2.730533	0.517	-
ACYP1	P56376	acylphosphatase 1. erythrocyte (common) type	unknown	enzyme	4	17.6783720447685	20.0988118068566	2.724354	0.412	-
LAP3	Q9CPY7	leucine aminopeptidase 3	Cytoplasm	peptidase	10	16.1959901060679	18.5770584980445	2.718791	0.384	-
TRIM28	Q62318	tripartite motif-containing 28	Nucleus	transcription regulator	10	15.9385838112345	18.1687461813898	2.710328	0.223	-
PSMD11	Q8BG32	proteasome (prosome. macropain) 26S subunit. non-ATPase. 11	Cytoplasm	other	3	13.9968319272216	15.6959720150578	2.708173	0.244
MSN	P26041	moesin	Plasma Membrane	other	20	18.5895008206522	20.7345812987745	2.687089	0.558	-
CORO1C	Q9WUM4	coronin. actin binding protein. 1C	Cytoplasm	other	2	13.8734687495132	17.0743219547834	2.674455	0.604	-
CHD4	Q6PDQ2	chromodomain helicase DNA binding protein 4	Nucleus	enzyme	2	13.0455519090466	15.8175105314564	2.672643	0.214	-
PPA2	Q91VM9	pyrophosphatase (inorganic) 2	Cytoplasm	enzyme	2	12.8413144254302	16.8488407256662	2.669823	0.631	Y
SNRPD2	P62317	small nuclear ribonucleoprotein D2 polypeptide 16.5kDa	Nucleus	other	3	17.15521068365	18.1655232533808	2.662262	0.914	-
EIF2S1	Q6ZWX6	eukaryotic translation initiation factor 2. subunit 1 alpha. 35kDa	Cytoplasm	translation regulator	6	17.7420816640942	19.3008555726929	2.658681	0.066	-
GSTM5	P10649	glutathione S-transferase mu 5	Cytoplasm	enzyme	10	19.875577850218	21.0625924721934	2.658401	0.505	-
FAP	P97321	fibroblast activation protein. alpha	Cytoplasm	peptidase	8	13.6856917805873	17.7679807668016	2.655313	0.699	Y
GDI1	P50396	GDP dissociation inhibitor 1	Cytoplasm	other	12	18.1534550329441	19.8073973955173	2.654572	0.354	-
EEF1D	P57776	eukaryotic translation elongation factor 1 delta (guanine nucleotide exchange protein)	Cytoplasm	translation regulator	6	17.7006541980238	19.8921621638266	2.648216	0.729	-
ADAM23	Q9R1V7	ADAM metallopeptidase domain 23	Plasma Membrane	peptidase	3	15.0620648529625	17.7410776002309	2.642187	0.433	-	Y
VCP	Q01853	valosin-containing protein	Cytoplasm	enzyme	17	18.0969726844951	19.9027258605165	2.629746	0.163	-
CAPNS1	O88456	calpain. small subunit 1	Cytoplasm	peptidase	2	15.7426053936621	19.1922259887631	2.624351	0.864	-
CORO1B	Q9WUM3	coronin. actin binding protein. 1B	Cytoplasm	other	4	17.677422805813	19.1737371434957	2.621492	0.624	-
DKC1	Q9ESX5	dyskeratosis congenita 1. dyskerin	Nucleus	enzyme	3	15.4249982955627	17.699256942015	2.603593	0.122	-
MEMO1	Q91VH6	mediator of cell motility 1	unknown	other	3	15.4467905959196	16.4914840823676	2.601445	0.73	-
PGM2	Q7TSV4	phosphoglucomutase 2	Cytoplasm	enzyme	2	16.3381972589916	18.6998505695361	2.590166	0.486	-
MAPK1	P63085	mitogen-activated protein kinase 1	Cytoplasm	kinase	3	14.3478845942874	16.849117551389	2.577198	0.381	-
TPM3	P21107	tropomyosin 3	Cytoplasm	other	4	20.0988811900545	20.7488457620336	2.556882	0.522	-
DNPEP	Q9Z2W0	aspartyl aminopeptidase	Cytoplasm	peptidase	7	16.8371750982603	19.3356333789279	2.554848	0.418	-
PRMT1	Q9JIF0	protein arginine methyltransferase 1	Nucleus	enzyme	6	17.4272046145156	19.8573663241445	2.549991	0.349	-
FABP5	Q05816	fatty acid binding protein 5 (psoriasis-associated)	Cytoplasm	transporter	6	17.2648541854221	19.9351841835314	2.546236	0.377	-
FLNB	Q80X90	filamin B. beta	Cytoplasm	other	43	17.5652771436697	19.1082102932534	2.544224	0.369	-
RNPEP	Q8VCT3	arginyl aminopeptidase (aminopeptidase B)	Cytoplasm	peptidase	6	15.5374615092603	18.7529953601551	2.539846	0.588	-	Y
OLFM1	O88998	olfactomedin 1	Cytoplasm	other	2	17.5292728480401	18.9344074040435	2.526975	0.497	Y	Y
HSPA4	Q61316	heat shock 70kDa protein 4	Cytoplasm	other	16	16.3761044814326	18.8040240425437	2.516283	0.261	-
UBE2R2	Q6ZWZ2	ubiquitin-conjugating enzyme E2R 2	unknown	enzyme	3	15.2409193083648	18.1721393169983	2.511459	0.479
FMOD	P50608	fibromodulin	Extracellular Space	other	5	13.2455957885542	20.1229373690434	2.506505
CNN3	Q9DAW9	calponin 3. acidic	Cytoplasm	other	3	14.8055767250811	19.0869877610915	2.505429	0.663	-
IMPA1	O55023	inositol(myo)-1(or 4)-monophosphatase 1	Cytoplasm	phosphatase	3	18.1462633065531	19.6464510674595	2.505234	0.541	-
DYNLL1	P63168	dynein. light chain. LC8-type 1	Cytoplasm	other	2	16.7755981613215	18.6748541578884	2.503757	0.364
LMNB1	P14733	lamin B1	Nucleus	other	14	16.74648196974	19.3640455813367	2.500465	0.38	-
FNTA	Q61239	farnesyltransferase. CAAX box. alpha	Cytoplasm	enzyme	2	14.7705798234217	15.7974520888095	2.491758	0.379	-
EEF1B2	O70251	eukaryotic translation elongation factor 1 beta 2	Cytoplasm	translation regulator	5	17.9198064680983	19.2269823115174	2.49026	0.655	-
ADRM1	Q9JKV1	adhesion regulating molecule 1	Plasma Membrane	other	2	14.2559938722786	17.6343671731814	2.490243	0.465	-
PSMA6	Q9QUM9	proteasome (prosome. macropain) subunit. alpha type. 6	Cytoplasm	peptidase	7	18.2050161258762	19.6324859884527	2.487282	0.429	-
EIF3J	Q66JS6	eukaryotic translation initiation factor 3. subunit J	Cytoplasm	translation regulator	2	15.6840008324745	17.6512512144089	2.475563	0.186	Y
DSTN	Q9R0P5	destrin (actin depolymerizing factor)	Cytoplasm	other	5	15.543432059632	17.4496927781992	2.47535	0.6	-
APEH	Q8R146	N-acylaminoacyl-peptide hydrolase	Cytoplasm	peptidase	4	16.1193129428684	18.5201064143038	2.474462	0.602	-
SEPT9	Q80UG5	Septin 9	Cytoplasm	enzyme	6	17.4	18.96	2.472571	0.655
CNBP	P53996	CCHC-type zinc finger. nucleic acid binding protein	Nucleus	transcription regulator	3	14.348710535337	18.0876390786368	2.468405	0.773	-
LDHB	P16125	lactate dehydrogenase B	Cytoplasm	enzyme	3	12.7514711772206	15.6808922083576	2.46093	0.567	-
BSG	P18572	basigin (Ok blood group)	Plasma Membrane	other	2	15.4326243251974	18.5526303039806	2.460212	0.45	Y
TCP1	P11983	t-complex 1	Cytoplasm	other	4	14.9893943984299	18.0761606145363	2.445044	0.498	-
SNRPA1	P57784	small nuclear ribonucleoprotein polypeptide A'	Nucleus	other	2	15.9053522383959	17.9916795474413	2.442668	0.856	-
SNRPB	P27048	small nuclear ribonucleoprotein polypeptides B and B1	Nucleus	other	2	15.5903911042008	18.0926836129926	2.433723	0.1
ACO1	P28271	aconitase 1. soluble	Cytoplasm	enzyme	2	16.028654189087	17.2742246158364	2.430602	0.416
PSMA7	Q9Z2U0	proteasome (prosome. macropain) subunit. alpha type. 7	Cytoplasm	peptidase	6	17.8318132492843	19.309224005212	2.423761	0.236	-
ENSA	P60840	endosulfine alpha	unknown	transporter	2	17.0774226767858	18.2178405828522	2.413923	0.703	-
CAPRIN1	Q60865	cell cycle associated protein 1	Plasma Membrane	other	3	16.4009991635229	18.7882376772429	2.41115	0.117	-
GAPDH	P16858	glyceraldehyde-3-phosphate dehydrogenase	Plasma Membrane	enzyme	7	19.0943856407627	20.532850657675	2.407572	0.541	-
CSAD	Q9DBE0	cysteine sulfinic acid decarboxylase	unknown	enzyme	2	15.131139149378	16.1532375611216	2.407515	0.477
PRDX3	P20108	peroxiredoxin 3	Cytoplasm	enzyme	3	18.3062994487029	19.5207029365479	2.40427	0.842	-
EIF1	P48024	eukaryotic translation initiation factor 1	Cytoplasm	translation regulator	3	16.7370810965306	17.8766555104995	2.398009	0.699	-
SWAP70	Q6A028	SWAP switching B-cell complex 70kDa subunit	Cytoplasm	other	3	15.1330579864561	18.4825010233027	2.397677	0.283	-
MTPN	P62774	myotrophin	Nucleus	transcription regulator	3	18.1968140915492	19.2636499949269	2.396831	0.325	-
EEF1A1	P10126	eukaryotic translation elongation factor 1 alpha 1	Cytoplasm	translation regulator	9	17.8824363252144	19.8391635549089	2.396473	0.155	-
AK2	Q9WTP6	adenylate kinase 2	Cytoplasm	kinase	7	16.8185622345921	19.1294848397888	2.392944	0.813	-
CCT4	P80315	chaperonin containing TCP1. subunit 4 (delta)	Cytoplasm	other	2	16.4469253686302	18.1750431016327	2.390521	0.497	-
EEF1G	Q9D8N0	eukaryotic translation elongation factor 1 gamma	Cytoplasm	translation regulator	8	16.9258428149958	18.9153662941435	2.388669	0.352	-
MGP	P19788	matrix Gla protein	Extracellular Space	other	3	20.0631948294443	21.2916082541056	2.384753
EIF4A1	P60843	eukaryotic translation initiation factor 4A1	Cytoplasm	translation regulator	9	16.1542542031176	18.6650373974669	2.383518	0.631	-
G3BP1	P97855	GTPase activating protein (SH3 domain) binding protein 1	Nucleus	enzyme	8	15.0854015513254	17.3537665678523	2.383153	0.487	-
DCPS	Q9DAR7	decapping enzyme. scavenger	Nucleus	enzyme	8	15.6624026895776	18.5693372619307	2.362231	0.815	-
VBP1	P61759	von Hippel-Lindau binding protein 1	Cytoplasm	other	5	16.330374554561	18.8139254232099	2.359116	0.575	-
GDA	Q9R111	guanine deaminase	Cytoplasm	enzyme	12	16.6688598753338	18.7560231961737	2.3546	0.59	Y
REXO2	Q9D8S4	REX2. RNA exonuclease 2 homolog (S. cerevisiae)	Cytoplasm	enzyme	5	15.2218362498209	18.1800744305101	2.349283	0.722	-
G6PD2	P97324	glucose-6-phosphate dehydrogenase 2	unknown	enzyme	3	17.3030435607987	18.5454898587234	2.349224	0.452
MTDH	Q80WJ7	metadherin	Cytoplasm	other	3	14.9376434364829	17.8665796237189	2.343369	0.404	-
THOP1	Q8C1A5	thimet oligopeptidase 1	Cytoplasm	peptidase	14	18.2839753003671	19.5667881069738	2.34246	0.382	-
TSN	Q62348	translin	Nucleus	other	3	16.9633910819567	17.6578391804913	2.339883	0.233	-
SIAE	P70665	sialic acid acetylesterase	Cytoplasm	enzyme	2	14.945593573269	17.848614348616	2.334759	0.705	Y
SAMHD1	Q60710	SAM domain and HD domain 1	Nucleus	enzyme	4	13.8150975692319	17.867300435411	2.328194	0.346	-
STX12	Q9ER00	syntaxin 12	Plasma Membrane	other	2	15.0797978645667	16.5162023261841	2.326966	0.278	-
MAPRE1	Q61166	microtubule-associated protein. RP/EB family. member 1	Cytoplasm	other	4	16.7886615463569	18.5115092150095	2.325998	0.347	-
FSCN1	Q61553	fascin homolog 1. actin-bundling protein (Strongylocentrotus purpuratus)	Cytoplasm	other	8	15.9599578655495	18.3417244486205	2.325196	0.319	-
THOC4	O08583	THO complex 4	Nucleus	transcription regulator	3	17.3036479524023	19.115108801435	2.31793	0.351	-
RBM3	O89086	RNA binding motif (RNP1. RRM) protein 3	Nucleus	other	4	17.0347493106038	18.3347170421088	2.306869	0.745	-
CDKN2C	Q60772	cyclin-dependent kinase inhibitor 2C (p18. inhibits CDK4)	Nucleus	transcription regulator	2	15.8562085359393	18.2672134536455	2.304058	0.411	-
PDCD5	P56812	programmed cell death 5	Nucleus	other	4	17.1647881884883	19.5924951974342	2.301036	0.593	-
PRKAR2B	P31324	protein kinase. cAMP-dependent. regulatory. type II. beta	Cytoplasm	kinase	3	13.7923012713131	17.7547294029494	2.300712	0.59	-
CDV3	Q4VAA2	CDV3 homolog (mouse)	unknown	other	6	16.5767693406963	17.8743901096635	2.2957	0.433	-
COPS3	O88543	COP9 constitutive photomorphogenic homolog subunit 3 (Arabidopsis)	Cytoplasm	other	3	14.8572819012535	17.7890116696475	2.293248	0.654	-
PPP2R1A	Q76MZ3	protein phosphatase 2. regulatory subunit A. alpha	Cytoplasm	phosphatase	11	14.5452182266404	17.061091077569	2.288407	0.562	-
MDH1	P14152	malate dehydrogenase 1. NAD (soluble)	Cytoplasm	enzyme	8	18.2587238930981	20.2446856989727	2.285648	0.398	-
TRNT1	Q8K1J6	tRNA nucleotidyl transferase. CCA-adding. 1	Cytoplasm	enzyme	2	16.9367128317618	18.1604052224001	2.284228	0.617
HBXIP	Q9D1L9	hepatitis B virus x interacting protein	Cytoplasm	other	2	15.2893133950032	17.017637694081	2.279919	0.581
RPS21	Q9CQR2	ribosomal protein S21	Cytoplasm	other	2	19.4200069737595	20.5344011480548	2.274821	0.728	-
SRRM2	Q8BTI8	serine/arginine repetitive matrix 2	Nucleus	other	6	14.6050869893307	18.1450923602	2.27455	0.318	-
KARS	Q99MN1	lysyl-tRNA synthetase	Cytoplasm	enzyme	2	14.7484326730281	17.1414382281257	2.259048	0.228	-
VAT1	Q62465	vesicle amine transport protein 1 homolog (T. californica)	Plasma Membrane	transporter	4	17.6711392145374	19.1207503806763	2.258898	0.559	-
OLA1	Q9CZ30	Obg-like ATPase 1	Cytoplasm	other	4	17.1906058818477	18.6165791903834	2.249856	0.442	-
HNRNPAB	Q99020	heterogeneous nuclear ribonucleoprotein A/B	Nucleus	enzyme	7	17.7594613265864	19.2704220780326	2.244195	0.559	-
PSMB1	O09061	proteasome (prosome. macropain) subunit. beta type. 1	Cytoplasm	peptidase	6	17.2636835477472	19.5589464512052	2.238209	0.415	-
FH	P97807	fumarate hydratase	Cytoplasm	enzyme	4	16.6149591679458	18.3076995131027	2.234255	0.51	-
DPP3	Q99KK7	dipeptidyl-peptidase 3	Cytoplasm	peptidase	9	16.5346349052691	18.0219768891842	2.234132	0.355	-
FUS	P56959	fused in sarcoma	Nucleus	transcription regulator	3	16.4514733644495	19.0240986263407	2.225111	0.439	-
FKBP2	P45878	FK506 binding protein 2. 13kDa	Cytoplasm	enzyme	4	16.0796004857613	18.2464470743454	2.223555	0.875	Y
CLU	Q06890	clusterin	Extracellular Space	other	2	14.3064009578592	17.5133711839757	2.217195
IGFBP7	Q61581	insulin-like growth factor binding protein 7	Extracellular Space	transporter	10	18.7634280159826	19.8836563061955	2.211689
CLIC1	Q9Z1Q5	chloride intracellular channel 1	Nucleus	ion channel	5	17.3221097496014	19.0173060799753	2.209297	0.406	-
ME1	P06801	malic enzyme 1. NADP(+)-dependent. cytosolic	Cytoplasm	enzyme	13	16.6693507014101	18.8643718942794	2.201679	0.414	-
GSTP1	P19157	glutathione S-transferase pi 1	Cytoplasm	enzyme	6	17.1847597320862	18.3511582405675	2.192198	0.458	-
ANP32A	O35381	acidic (leucine-rich) nuclear phosphoprotein 32 family. member A	Nucleus	other	5	18.16544259551	20.0972407941351	2.17578	0.085	-
ATP6V1A	P50516	ATPase. H+ transporting. lysosomal 70kDa. V1 subunit A	Cytoplasm	transporter	2	15.057287259853	16.2926486520644	2.157172	0.444	-
HSPE1	Q64433	heat shock 10kDa protein 1 (chaperonin 10)	Cytoplasm	enzyme	4	19.521641300717	19.9811595841426	2.148099	0.584	-
CYR61	P18406	cysteine-rich. angiogenic inducer. 61	Extracellular Space	other	2	16.1684096655348	17.7706063957475	2.140818
NIT2	Q9JHW2	nitrilase family. member 2	Cytoplasm	enzyme	6	15.0347186669568	17.8731809273158	2.134086	0.578	Y
RDX	P26043	radixin	Cytoplasm	other	6	17.0884415174315	18.5980802942704	2.133795	0.386	-
FN1	P11276	fibronectin 1	Plasma Membrane	enzyme	67	18.6274535077632	20.2719814223438	2.125084	0.375	Y	Y
ABHD14B	Q8VCR7	abhydrolase domain containing 14B	Cytoplasm	enzyme	6	18.1068963344158	19.3153430590257	2.123446	0.455	-
SUMO2	P61957	SMT3 suppressor of mif two 3 homolog 2 (yeast)	unknown	other	2	21.3807824780674	22.0185752052092	2.121925	0.883	-
STIP1	Q60864	stress-induced-phosphoprotein 1	Cytoplasm	other	6	18.3501006655277	19.2319720190618	2.121447	0.44	-
BIN1	O08539	bridging integrator 1	Nucleus	other	5	15.78666892669	18.1769362482954	2.112714	0.306	-
ATPIF1	O35143	ATPase inhibitory factor 1	Cytoplasm	other	2	13.527780294563	16.3238744193733	2.101557	0.807	-
SSB	P32067	Sjogren syndrome antigen B (autoantigen La)	Nucleus	enzyme	3	15.1739857252924	17.0620875468478	2.100143	0.483	-
CAPN2	O08529	calpain 2. (m/II) large subunit	Cytoplasm	peptidase	4	15.1814037358455	17.4239695816242	2.092016	0.478	-
SOD2	P09671	superoxide dismutase 2. mitochondrial	Cytoplasm	enzyme	3	17.1036996154976	18.2513738895633	2.083594	0.474	-
PCBP1	P60335	poly(rC) binding protein 1	Nucleus	translation regulator	5	16.7593727021738	19.0233016306573	2.082845	0.549	-
MDH2	P08249	malate dehydrogenase 2. NAD (mitochondrial)	Cytoplasm	enzyme	15	20.5827563195697	21.8631881592081	2.082155	0.449	-
NMT1	O70310	N-myristoyltransferase 1	Cytoplasm	enzyme	2	15.7909370767899	17.7246567129329	2.080831	0.506
PSMD9	Q9CR00	proteasome (prosome. macropain) 26S subunit. non-ATPase. 9	Cytoplasm	transcription regulator	3	17.5955521704934	18.647953002661	2.080165	0.772	-
ALDH1A2	Q62148	aldehyde dehydrogenase 1 family. member A2	Cytoplasm	enzyme	2	13.7112422044135	17.3863680270137	2.079813	0.622	-
UFM1	P61961	ubiquitin-fold modifier 1	Cytoplasm	other	2	18.280602498015	19.3574923187049	2.079213	0.484	-
TXNDC12	Q9CQU0	thioredoxin domain containing 12 (endoplasmic reticulum)	Cytoplasm	enzyme	4	18.5634465929676	19.8576593613449	2.074165	0.9	Y
USP14	Q9JMA1	ubiquitin specific peptidase 14 (tRNA-guanine transglycosylase)	Cytoplasm	peptidase	6	15.9762660585979	17.8423486713206	2.073138	0.496	-
PABPC1	P29341	poly(A) binding protein. cytoplasmic 1	Cytoplasm	translation regulator	8	16.2103163236454	18.8649362768806	2.069157	0.312	-
WIBG	Q8CHP5	within bgcn homolog (Drosophila)	unknown	other	2	17.6474066565827	18.7097911508018	2.067668	0.569	-
LGMN	O89017	legumain	Cytoplasm	peptidase	8	14.6564574136252	18.8885188860293	2.064835	0.703	Y
HNRNPA1	P49312	heterogeneous nuclear ribonucleoprotein A1	Nucleus	other	8	18.846576844003	19.9075370338678	2.064008	0.087	-
RBMXRT	O35479	RNA binding motif protein. X chromosome retrogene	Nucleus	other	5	16.5604439322026	18.914794702189	2.056873	0.283	-
SMARCC2	Q6PDG5	SWI/SNF related. matrix associated. actin dependent regulator of chromatin. subfamily c. member 2	Nucleus	transcription regulator	3	13.7558002158617	16.6918787178834	2.056265	0.082	-
ATP5B	P56480	ATP synthase. H+ transporting. mitochondrial F1 complex. beta polypeptide	Cytoplasm	transporter	3	15.2923967614159	17.7684848739497	2.054993	0.594	-
CTBS	Q8R242	chitobiase. di-N-acetyl-	Cytoplasm	enzyme	3	15.0524246750762	17.3361069884494	2.051966	0.655	Y
TPP2	Q64514	tripeptidyl peptidase II	Cytoplasm	peptidase	4	13.4071637214027	17.8147733137926	2.045548	0.369	-
FKBP1A	P26883	FK506 binding protein 1A. 12kDa	Cytoplasm	enzyme	6	14.2442604207781	17.2716740854527	2.043899	0.383	-
BCAP31	Q61335	B-cell receptor-associated protein 31	Cytoplasm	transporter	2	17.8799245672112	19.763571949133	2.0382	0.794	Y
CACYBP	Q9CXW3	calcyclin binding protein	Nucleus	other	4	17.7490854195208	18.972310664706	2.036411	0.693	-
CTSO	Q8BM88	cathepsin O	Cytoplasm	peptidase	3	17.9614091642391	19.0921438016877	2.035142	0.779	Y	Y
HIBADH	Q99L13	3-hydroxyisobutyrate dehydrogenase	Cytoplasm	enzyme	2	17.3396741583411	18.4500835734586	2.032979	0.553	-
PFDN2	O70591	prefoldin subunit 2	Cytoplasm	other	3	18.2552803635855	19.500109418936	2.027974	0.48	-
RUVBL1	P60122	RuvB-like 1 (E. coli)	Nucleus	transcription regulator	5	15.8194279757487	18.1130431581659	2.022485	0.4	-
NUCB2	P81117	nucleobindin 2	Nucleus	other	11	16.964718422576	19.0417021027999	2.020518	0.426	Y
DAP	Q91XC8	death-associated protein	Cytoplasm	other	2	17.6276264900423	18.6473491584387	2.013277	0.747	-
PCNP	Q6P8I4	PEST proteolytic signal containing nuclear protein	Nucleus	other	2	17.7607364097438	18.8607456568538	2.000068	0.518	-
NAGA	Q9QWR8	N-acetylgalactosaminidase. alpha-	Cytoplasm	enzyme	4	17.2305226781842	18.2433842570854	1.998796	0.714	Y
RHOA	Q9QUI0	ras homolog gene family. member A	Cytoplasm	enzyme	4	16.3329312435613	18.0780151635679	1.99466	0.781	-
FLNA	Q8BTM8	filamin A. alpha	Cytoplasm	other	66	17.2462283388908	19.5899249072409	1.990716	0.464	-
SCPEP1	Q920A5	serine carboxypeptidase 1	Cytoplasm	peptidase	6	17.5014293744631	18.3280015890853	1.984001	0.859	Y	Y
FKBP9	Q9Z247	FK506 binding protein 9. 63 kDa	Cytoplasm	enzyme	5	16.5089076857133	18.2835669386795	1.975865	0.879	Y
AIMP1	P31230	aminoacyl tRNA synthetase complex-interacting multifunctional protein 1	Extracellular Space	cytokine	2	14.460833138704	17.803152317937	1.975279
HNRNPF	Q9Z2X1	heterogeneous nuclear ribonucleoprotein F	Nucleus	other	4	16.9236619221396	18.2692089685047	1.968625	0.45	-
ARHGDIA	Q99PT1	Rho GDP dissociation inhibitor (GDI) alpha	Cytoplasm	other	10	18.9136380270119	19.9774077943053	1.957962	0.427	-
PSMA5	Q9Z2U1	proteasome (prosome. macropain) subunit. alpha type. 5	Cytoplasm	peptidase	6	17.9749624958582	19.2750054519198	1.95795	0.485	-
ARSB	P50429	arylsulfatase B	Cytoplasm	enzyme	5	16.7630566656832	18.5211074836288	1.956866	0.713	Y
CAPZB	P47757	capping protein (actin filament) muscle Z-line. beta	Cytoplasm	other	3	18.5080749326876	19.2008144794521	1.956085	0.543	-
AHCY	P50247	adenosylhomocysteinase	Cytoplasm	enzyme	5	16.959515830697	19.2060790523023	1.947662	0.514	-
VPS26B	Q8C0E2	vacuolar protein sorting 26 homolog B (S. pombe)	Cytoplasm	transporter	2	15.3663536560401	17.5952406806802	1.934296	0.388	-
UBE2H	P62257	ubiquitin-conjugating enzyme E2H (UBC8 homolog. yeast)	Cytoplasm	enzyme	2	15.4290267974378	17.4383249056231	1.9342	0.259	-
HIBCH	Q8QZS1	3-hydroxyisobutyryl-CoA hydrolase	unknown	enzyme	2	16.773483980214	17.9360935469145	1.933468	0.64	-
YWHAQ	P68254	tyrosine 3-monooxygenase/tryptophan 5-monooxygenase activation protein. theta polypeptide	Cytoplasm	other	9	17.9566741796834	20.6421904749607	1.930908	0.256	-
EIF2A	Q8BJW6	eukaryotic translation initiation factor 2A. 65kDa	Cytoplasm	translation regulator	5	14.6066117153158	16.7727398669378	1.927839	0.201	-
MYL12B	Q3THE2	myosin. light chain 12B. regulatory	Cytoplasm	other	6	19.035561694055	19.9374429432332	1.925731	0.489	-
CSTB	Q62426	cystatin B (stefin B)	Cytoplasm	other	4	19.0041145445858	20.1431725520401	1.922437	0.556	-
UBE2I	P63280	ubiquitin-conjugating enzyme E2I (UBC9 homolog. yeast)	Nucleus	enzyme	5	17.4563244875718	19.165445402057	1.920416	0.749	-
OTUB1	Q7TQI3	OTU domain. ubiquitin aldehyde binding 1	unknown	other	7	17.2491523458849	18.9005275343605	1.913423	0.406	-
CDC37	Q61081	cell division cycle 37 homolog (S. cerevisiae)	Cytoplasm	other	4	17.8710770086554	19.2307999861151	1.913101	0.259	-
SF3B3	Q921M3	splicing factor 3b. subunit 3. 130kDa	Nucleus	other	2	16.2484570524137	17.8637454253606	1.910225	0.65	-
DBNL	Q62418	drebrin-like	Cytoplasm	other	5	14.4737202664684	17.3794467935176	1.901654	0.744	-
EIF4G1	Q6NZJ6	eukaryotic translation initiation factor 4 gamma. 1	Cytoplasm	translation regulator	2	14.565160722366	17.4478900240494	1.895445	0.278
PSMB4	P99026	proteasome (prosome. macropain) subunit. beta type. 4	Cytoplasm	peptidase	6	18.6848995261656	19.6395795593627	1.89001	0.587	-
GPC4	P51655	glypican 4	Plasma Membrane	transmembrane receptor	2	16.9927790972635	17.9292087032278	1.877625	0.702	Y	Y
TARDBP	Q921F2	TAR DNA binding protein	Nucleus	transcription regulator	3	18.4524840401622	19.407855550437	1.874257	0.146	-
GDI2	Q61598	GDP dissociation inhibitor 2	Cytoplasm	other	22	18.2702976197009	19.9079581125121	1.873755	0.31	-
HNRNPK	P61979	heterogeneous nuclear ribonucleoprotein K	Nucleus	other	10	18.5150310638213	19.8845445020839	1.873146	0.177	-
RCN2	Q8BP92	reticulocalbin 2. EF-hand calcium binding domain	Cytoplasm	other	7	15.5443823378769	18.3860160193919	1.872775	0.945	Y
RPS12	P63323	ribosomal protein S12	Cytoplasm	other	3	19.072728572114	19.7956601037067	1.865146	0.662	-
PPP1R2	Q9DCL8	protein phosphatase 1. regulatory (inhibitor) subunit 2	Cytoplasm	phosphatase	3	15.4579068150117	18.269482853059	1.860187	0.695	-
YWHAG	P61982	tyrosine 3-monooxygenase/tryptophan 5-monooxygenase activation protein. gamma polypeptide	Cytoplasm	other	7	18.408646150303	20.1178476540303	1.858975	0.29	-
NSFL1C	Q9CZ44	NSFL1 (p97) cofactor (p47)	Cytoplasm	other	8	17.7036007073861	18.776785563795	1.853901	0.363	-
PNP	P23492	purine nucleoside phosphorylase	Nucleus	enzyme	10	19.3253166239443	20.3468339914112	1.844275	0.568	-
USP5	P56399	ubiquitin specific peptidase 5 (isopeptidase T)	Cytoplasm	peptidase	9	16.0100576293087	17.9601552109649	1.840808	0.377	-
C21ORF33	Q9D172	chromosome 21 open reading frame 33	Cytoplasm	other	2	17.7613841293451	18.6920278013767	1.827216	0.881	Y
PRPF19	Q99KP6	PRP19/PSO4 pre-mRNA processing factor 19 homolog (S. cerevisiae)	Nucleus	other	2	16.5331916898124	17.6822638998219	1.827017	0.483	-
PAFAH1B1	P63005	platelet-activating factor acetylhydrolase 1b. regulatory subunit 1 (45kDa)	Cytoplasm	enzyme	4	18.2053980653129	19.0887934308735	1.823582	0.357	-
PGD	Q9DCD0	phosphogluconate dehydrogenase	Cytoplasm	enzyme	12	17.8400131719806	19.4990599071542	1.818944	0.436	-
CMPK1	Q9DBP5	cytidine monophosphate (UMP-CMP) kinase 1. cytosolic	Nucleus	kinase	6	16.2886412127956	18.2435675316848	1.817661	0.613	-
PTGR1	Q91YR9	prostaglandin reductase 1	Cytoplasm	enzyme	7	18.3600575011297	19.446780798067	1.811503	0.338	-
PPP3CA	P63328	protein phosphatase 3. catalytic subunit. alpha isozyme	Cytoplasm	phosphatase	6	18.2790441500624	18.7708224362485	1.807243	0.454	-
P4HA1	Q60715	prolyl 4-hydroxylase. alpha polypeptide I	Cytoplasm	enzyme	3	18.2998946492165	19.8146814826125	1.80583	0.823	Y
DDB1	Q3U1J4	damage-specific DNA binding protein 1. 127kDa	Nucleus	other	14	17.6911188825805	18.9028692010836	1.805095	0.554	-
NT5C	Q9JM14	5'. 3'-nucleotidase. cytosolic	Cytoplasm	phosphatase	2	16.634061021068	17.4844973888955	1.804404	0.774	-
EIF3M	Q99JX4	eukaryotic translation initiation factor 3. subunit M	unknown	other	3	17.8006843609823	18.6006399254849	1.801479	0.379	-
YWHAE	P62259	tyrosine 3-monooxygenase/tryptophan 5-monooxygenase activation protein. epsilon polypeptide	Cytoplasm	other	16	20.2178320043544	21.0541178788509	1.790166	0.33	-
PRDX2	Q61171	peroxiredoxin 2	Cytoplasm	enzyme	6	19.3929753483148	19.9976884136663	1.789387	0.562	-
BLMH	Q8R016	bleomycin hydrolase	Cytoplasm	peptidase	4	15.3609426593857	18.1726764678876	1.778542	0.526	-
PDIA4	P08003	protein disulfide isomerase family A. member 4	Cytoplasm	enzyme	17	18.6024492937374	20.2706856876561	1.777831	0.523	Y
NLN	Q91YP2	neurolysin (metallopeptidase M3 family)	Cytoplasm	peptidase	3	17.3587192661528	18.9421425255816	1.772608	0.456	-
LOC728622	Q9WTX5	similar to S-phase kinase-associated protein 1A (p19A)	unknown	other	2	15.5307503552041	16.8268794984685	1.762423	0.649	-
ST13	Q99L47	suppression of tumorigenicity 13 (colon carcinoma) (Hsp70 interacting protein)	Cytoplasm	other	8	18.5178927589537	19.8005739379199	1.757162	0.755	-
IPO9	Q91YE6	importin 9	Nucleus	transporter	2	15.8001501869163	17.0862229079571	1.756545	0.569	Y
FHL3	Q9R059	four and a half LIM domains 3	Plasma Membrane	other	2	17.2626954562584	18.5655381342067	1.755175	0.507	-
PEA15	Q62048	phosphoprotein enriched in astrocytes 15	Cytoplasm	transporter	5	16.3840937135903	18.095145519077	1.753248	0.898	-
ADSL	P54822	adenylosuccinate lyase	Cytoplasm	enzyme	3	15.8398670340072	17.9665522898773	1.752938	0.548	-
NENF	Q9CQ45	neuron derived neurotrophic factor	Extracellular Space	growth factor	4	18.6950045727605	19.3387682439703	1.747987
TXNL1	Q8CDN6	thioredoxin-like 1	Cytoplasm	enzyme	9	17.5486468000632	19.2860854055982	1.746223	0.471	-
SH3BGRL3	Q91VW3	SH3 domain binding glutamic acid-rich protein like 3	Nucleus	other	2	19.7245169437038	20.8597179754128	1.745926	0.758	-
EFTUD2	O08810	elongation factor Tu GTP binding domain containing 2	Nucleus	enzyme	28	17.5384231475155	18.458864159963	1.744519	0.45	-
EIF3F	Q9DCH4	eukaryotic translation initiation factor 3. subunit F	Cytoplasm	translation regulator	2	17.3039680427626	17.7766649553255	1.743598	0.856	-
TCEB1	P83940	transcription elongation factor B (SIII). polypeptide 1 (15kDa. elongin C)	Nucleus	transcription regulator	2	18.6387836003563	19.4452900313344	1.733131	0.402	-
CYB5A	P56395	cytochrome b5 type A (microsomal)	Cytoplasm	enzyme	3	18.4680277112857	19.4111019036017	1.730132	0.69	-
HNRNPC	Q9Z204	heterogeneous nuclear ribonucleoprotein C (C1/C2)	Nucleus	other	2	15.8360986587808	16.1878916270952	1.727724	0.193	-
EIF3L	Q8QZY1	eukaryotic translation initiation factor 3. subunit L	Cytoplasm	other	2	15.1165351039494	17.2592739626899	1.72063	0.38	-
TPI1	P17751	triosephosphate isomerase 1	Cytoplasm	enzyme	12	19.5077040061214	20.6358174836343	1.714932	0.397	-
FAM49B	Q921M7	family with sequence similarity 49. member B	unknown	other	2	15.8383327526418	17.0223601412139	1.714285	0.473	-
PRCP	Q7TMR0	prolylcarboxypeptidase (angiotensinase C)	Cytoplasm	peptidase	3	14.891456366404	17.6979909837022	1.709918	0.713	Y
CLIC4	Q9QYB1	chloride intracellular channel 4	Cytoplasm	ion channel	2	17.104605877423	18.6992776323143	1.707051	0.563	-
PGM1	Q9D0F9	phosphoglucomutase 1	Cytoplasm	enzyme	10	17.2584716725113	19.0886500419152	1.705001	0.432
TXNDC17	Q9CQM5	thioredoxin domain containing 17	Cytoplasm	enzyme	3	20.2561037078186	21.0160801684534	1.70496	0.461	-
GOT2	P05202	glutamic-oxaloacetic transaminase 2. mitochondrial (aspartate aminotransferase 2)	Cytoplasm	enzyme	9	15.6790725802423	18.0161447937771	1.7048	0.51	Y
AKR1A1	Q9JII6	aldo-keto reductase family 1. member A1 (aldehyde reductase)	Cytoplasm	enzyme	10	18.482247840035	19.8000025924101	1.697903	0.458	-
CCT8	P42932	chaperonin containing TCP1. subunit 8 (theta)	Cytoplasm	enzyme	5	16.1627653519271	18.6234192023102	1.696343	0.539	-
PSME1	P97371	proteasome (prosome. macropain) activator subunit 1 (PA28 alpha)	Cytoplasm	other	8	18.2954154651867	19.3516000895463	1.690338	0.185	-
SPTBN1	Q62261	spectrin. beta. non-erythrocytic 1	Plasma Membrane	other	15	15.5116043997594	17.4429465765421	1.685444	0.17	-
GSTA4	P24472	glutathione S-transferase alpha 4	Cytoplasm	enzyme	4	19.3150086386142	20.3517682220632	1.679276	0.309	-
PGAM1	Q9DBJ1	phosphoglycerate mutase 1 (brain)	Cytoplasm	phosphatase	15	19.2658732590721	20.6548011982607	1.678337	0.408	-
GPI	P06745	glucose-6-phosphate isomerase	Extracellular Space	enzyme	13	18.8714093516155	20.7403729428376	1.674654
NEDD4	P46935	neural precursor cell expressed. developmentally down-regulated 4	Cytoplasm	enzyme	3	15.4504060996698	16.9475914760475	1.664631	0.421	-
IPO7	Q9EPL8	importin 7	Nucleus	transporter	2	14.9818389909951	16.0070807202126	1.661391	0.532	-
PSMB6	Q60692	proteasome (prosome. macropain) subunit. beta type. 6	Cytoplasm	peptidase	2	19.296354277709	19.996914308154	1.659732	0.512	-
UBA	P62991	Ubiquitin	Cytoplasm	other	4	22.5440309714348	23.3344631405942	1.654253	0.315
AKR1B1	P45376	aldo-keto reductase family 1. member B1 (aldose reductase)	Cytoplasm	enzyme	3	17.5915183656249	19.175328653532	1.653497	0.373	-
ENO1	P17182	enolase 1. (alpha)	Cytoplasm	transcription regulator	13	19.2338221291073	20.3853452355747	1.64963	0.439	-
TNKS1BP1	P58871	tankyrase 1 binding protein 1. 182kDa	Nucleus	other	5	13.5567379937981	17.046619282405	1.641685	0.246	-
CBX3	P23198	chromobox homolog 3 (HP1 gamma homolog. Drosophila)	Nucleus	other	6	19.0595084838153	19.8526725266305	1.636992	0.836	-
DCTN2	Q99KJ8	dynactin 2 (p50)	Cytoplasm	other	7	17.5281823496793	18.711292082218	1.629908	0.354	-
ACYP2	P56375	acylphosphatase 2. muscle type	unknown	enzyme	2	18.4156813024971	19.0146836746118	1.625712	0.712	-
GLO1	Q9CPU0	glyoxalase I	Cytoplasm	enzyme	7	18.3518117465819	19.1701141264664	1.623885	0.41	-
CRK	Q64010	v-crk sarcoma virus CT10 oncogene homolog (avian)	Cytoplasm	other	7	16.3129283990197	18.7816425136674	1.62287	0.465	-
EIF5	P59325	eukaryotic translation initiation factor 5	Cytoplasm	translation regulator	3	17.3566051581306	18.2025749819474	1.62033	0.209	-
PPP1R7	Q3UM45	protein phosphatase 1. regulatory (inhibitor) subunit 7	Nucleus	phosphatase	4	17.1049009556484	18.4060105639595	1.611355	0.666	-
CFL2	P45591	cofilin 2 (muscle)	Nucleus	other	4	17.3528053555325	18.5718829925189	1.611105	0.683	-
EIF2S2	Q99L45	eukaryotic translation initiation factor 2. subunit 2 beta. 38kDa	Cytoplasm	translation regulator	3	15.9920923255642	18.4230822460536	1.60878	0.397	-
C6ORF115	Q4KML4	chromosome 6 open reading frame 115	unknown	other	3	18.7855875247877	19.863065591926	1.604145	0.896	-
CHMP4B	Q9D8B3	chromatin modifying protein 4B	Cytoplasm	other	4	16.5372940422425	18.4615946739224	1.603786	0.134	-
PSMA3	O70435	proteasome (prosome. macropain) subunit. alpha type. 3	Cytoplasm	peptidase	4	16.1975881189091	19.0442778366284	1.602565	0.245	-
C19ORF10	Q9CPT4	chromosome 19 open reading frame 10	Extracellular Space	cytokine	3	19.7515233755786	20.7927879574155	1.598335
TMPO	Q61029	thymopoietin	Nucleus	other	6	16.1048764415314	19.4443113300863	1.595839	0.306	-
CFL1	P18760	cofilin 1 (non-muscle)	Nucleus	other	11	18.965346105164	20.2883090890868	1.594842	0.629	-
TXNRD1	Q9JMH6	thioredoxin reductase 1	Cytoplasm	enzyme	6	17.3311262775823	18.4491072199974	1.594179	0.324	-
CYCS	P62897	cytochrome c. somatic	Cytoplasm	other	6	19.5829022677961	20.3893505101882	1.592421	0.49	-
UBQLN2	Q9QZM0	ubiquilin 2	Nucleus	other	4	14.7965096669972	17.6993573960481	1.587459	0.215	-
NPC2	Q9Z0J0	Niemann-Pick disease. type C2	Extracellular Space	other	4	21.5559319298234	22.277349890246	1.584233
UBAP2L	Q80X50	ubiquitin associated protein 2-like	unknown	other	4	13.9172336768309	17.6638750726577	1.582879	0.115	-
GSTM1	P15626	glutathione S-transferase mu 1	Cytoplasm	enzyme	8	20.0447233714027	19.4056927042485	1.579812	0.344	Y
SF3B4	Q8QZY9	splicing factor 3b. subunit 4. 49kDa	Nucleus	other	2	17.4868824127979	18.0812490723256	1.576285	0.138	-
ZYX	Q62523	zyxin	Plasma Membrane	other	5	15.7247057872514	18.6384648879299	1.574449	0.517	-
PSMB2	Q9R1P3	proteasome (prosome. macropain) subunit. beta type. 2	Cytoplasm	peptidase	4	17.1565188121082	17.1640218892158	1.565796	0.439	-
CHCHD4	Q8VEA4	coiled-coil-helix-coiled-coil-helix domain containing 4	unknown	other	2	17.4763487676092	18.2064438235183	1.565019	0.501	-
PROSC	Q9Z2Y8	proline synthetase co-transcribed homolog (bacterial)	Cytoplasm	enzyme	3	15.9975037911599	17.020427163197	1.564162	0.389	-
UCHL3	Q9JKB1	ubiquitin carboxyl-terminal esterase L3 (ubiquitin thiolesterase)	Cytoplasm	peptidase	6	17.5766020732857	18.6136907029792	1.560697	0.533	-
UBQLN1	Q8R317	ubiquilin 1	Cytoplasm	other	3	16.3958764589085	17.3124744490235	1.560642	0.454	-
NUCKS1	Q80XU3	nuclear casein kinase and cyclin-dependent kinase substrate 1	Nucleus	kinase	9	13.8300494463931	17.1522674624143	1.557465	0.318	-
ACTL6A	Q9Z2N8	actin-like 6A	Nucleus	other	2	16.6889000470039	18.4441847127175	1.555584	0.486
SRM	Q64674	spermidine synthase	unknown	enzyme	2	18.2627130650089	18.8884581638572	1.554603	0.537	-
QDPR	Q8BVI4	quinoid dihydropteridine reductase	Cytoplasm	enzyme	3	16.5349074313058	18.4171647884945	1.553855	0.428	-
SAFB2	Q80YR5	scaffold attachment factor B2	Cytoplasm	other	5	15.4209901140084	18.5925934942774	1.550631	0.506	-
HSPD1	P63038	heat shock 60kDa protein 1 (chaperonin)	Cytoplasm	enzyme	13	17.3164965337652	18.9036007381069	1.546117	0.32	-
TUBA1C	P68373	tubulin. alpha 1c	Cytoplasm	other	10	18.9023847385692	19.2164896421518	1.541318	0.474	-
PSMB3	Q9R1P1	proteasome (prosome. macropain) subunit. beta type. 3	Cytoplasm	peptidase	5	17.6455104219041	18.405549124407	1.535569	0.401	-
LMNA	P48678	lamin A/C	Nucleus	other	36	20.2183483878948	21.5119904778131	1.532123	0.067	-
KPNB1	P70168	karyopherin (importin) beta 1	Nucleus	transporter	12	17.4628303452324	18.6231284091001	1.531696	0.592	-
CHADL	P46061	chondroadherin-like	Nucleus	other	3	16.4070482909467	17.4704711075882	1.530667	0.3	-
SUB1	P11031	SUB1 homolog (S. cerevisiae)	Nucleus	transcription regulator	5	14.8740312349076	18.8362518705616	1.525324	0.679	-
RPS28	P62858	ribosomal protein S28	Cytoplasm	other	2	20.299342781896	20.9663160053593	1.522154	0.522	-
TXNDC5	Q91W90	thioredoxin domain containing 5 (endoplasmic reticulum)	Cytoplasm	enzyme	7	18.7860215709874	19.6636682094939	1.520116	0.914	Y
NUDT2	P56380	nudix (nucleoside diphosphate linked moiety X)-type motif 2	Plasma Membrane	phosphatase	4	16.853242163125	18.1130775879191	1.517234	0.762	-
PGLS	Q9CQ60	6-phosphogluconolactonase	Cytoplasm	enzyme	6	17.6304389928384	18.6403644834723	1.516935	0.725	-
USO1	Q9Z1Z0	USO1 vesicle docking protein homolog (yeast)	Cytoplasm	transporter	4	13.9324634541591	17.6531588733748	1.507102	0.365	-
NUDC	O35685	nuclear distribution gene C homolog (A. nidulans)	Cytoplasm	other	5	16.7150617797972	17.4148985557297	1.496529	0.461	-
PPA1	Q9D819	pyrophosphatase (inorganic) 1	Cytoplasm	enzyme	5	15.4900430762785	18.0286317266302	1.491401	0.41	-
TSTA3	P23591	tissue specific transplantation antigen P35B	Plasma Membrane	enzyme	2	16.2604260453466	16.933915905637	1.491052	0.521
HSBP1	Q9CQZ1	heat shock factor binding protein 1	Nucleus	transcription regulator	3	17.0941082376711	17.8841755815108	1.487804	0.442
EIF3B	Q8JZQ9	eukaryotic translation initiation factor 3. subunit B	Cytoplasm	translation regulator	6	14.8215225361819	17.0750235330505	1.486607	0.256	-
PSMA1	Q9R1P4	proteasome (prosome. macropain) subunit. alpha type. 1	Cytoplasm	peptidase	6	17.9018132242551	19.0178742467014	1.484113	0.345	-
CRKL	P47941	v-crk sarcoma virus CT10 oncogene homolog (avian)-like	Cytoplasm	kinase	3	16.8334073551099	17.6760061096259	1.465822	0.625	-
CBX1	P83917	chromobox homolog 1 (HP1 beta homolog Drosophila )	Nucleus	other	2	18.889933747694	19.4648912205454	1.464761	0.872	-
DPYSL2	O08553	dihydropyrimidinase-like 2	Cytoplasm	enzyme	11	18.422906583842	19.4221239849093	1.460716	0.416	-
TUBB2C	P68372	tubulin. beta 2C	Cytoplasm	other	16	16.1290338514911	17.4283547256034	1.46062	0.501	-
HBB	P02088	hemoglobin. beta	Cytoplasm	transporter	2	19.0465349230011	19.5982505740562	1.459101	0.508	-
TCEB2	P62869	transcription elongation factor B (SIII). polypeptide 2 (18kDa. elongin B)	Nucleus	transcription regulator	2	16.5839442280136	16.9602389908295	1.458402	0.578	-
PSMA2	P49722	proteasome (prosome. macropain) subunit. alpha type. 2	Cytoplasm	peptidase	5	18.0030985249497	19.1677109660791	1.452662	0.399	-
RRBP1	Q99PL5	ribosome binding protein 1 homolog 180kDa (dog)	Cytoplasm	transporter	5	14.2249115673259	16.8828347659242	1.450998	0.14	-
PREP	Q9QUR6	prolyl endopeptidase	Cytoplasm	peptidase	6	16.3162861152559	17.3926046453005	1.445537	0.546	-
CDH2	P15116	cadherin 2. type 1. N-cadherin (neuronal)	Plasma Membrane	other	5	15.6761252633264	18.1795891538412	1.437433	0.207	Y
UBE2L3	P68037	ubiquitin-conjugating enzyme E2L 3	Cytoplasm	enzyme	3	17.7987333644818	18.7464239972024	1.434661	0.582	-
HP	Q61646	haptoglobin	Extracellular Space	peptidase	8	20.0305424875419	20.281563167399	1.433977
HAPLN1	Q9QUP5	hyaluronan and proteoglycan link protein 1	Extracellular Space	other	5	13.0864668872927	18.580169120735	1.428583
CLTC	Q68FD5	clathrin. heavy chain (Hc)	Plasma Membrane	other	6	15.050731679035	17.6286049294597	1.426811	0.437	-
APEX1	P28352	APEX nuclease (multifunctional DNA repair enzyme) 1	Nucleus	enzyme	5	18.637016692282	19.1897744436905	1.424889	0.663	-
EPB41L2	O70318	erythrocyte membrane protein band 4.1-like 2	Plasma Membrane	other	6	16.4433806621507	17.8052776943464	1.42087	0.2	-
STRAP	Q9Z1Z2	serine/threonine kinase receptor associated protein	Plasma Membrane	other	3	16.5434732735263	18.3122558279353	1.415677	0.441	-
PRDX4	O08807	peroxiredoxin 4	Cytoplasm	enzyme	4	18.8847864588375	19.7014222162969	1.415357	0.552	Y	Y
RBBP4	Q60972	retinoblastoma binding protein 4	Nucleus	enzyme	7	17.6957510354977	19.168348570955	1.413884	0.634	-
PSMD6	Q99JI4	proteasome (prosome. macropain) 26S subunit. non-ATPase. 6	Cytoplasm	enzyme	2	16.9594888930446	17.3975110378804	1.411491	0.377	-
NME1	P15532	non-metastatic cells 1. protein (NM23A) expressed in	Nucleus	kinase	4	20.8871074340739	21.0645676958688	1.409691	0.349	-
CS	Q9CZU6	citrate synthase	Cytoplasm	enzyme	2	16.6471409603545	18.9185800733287	1.400043	0.611	-
SF3A1	Q8K4Z5	splicing factor 3a. subunit 1. 120kDa	Nucleus	other	5	15.7478939597037	18.7017207478471	1.39959	0.07	-
BAX	Q07813	BCL2-associated X protein	Cytoplasm	other	2	16.9424639834891	17.3729173445569	1.39394	0.741	-
EEF2	P58252	eukaryotic translation elongation factor 2	Cytoplasm	translation regulator	25	18.576095443775	19.1144716301628	1.393257	0.386	-
CTSA	P16675	cathepsin A	Cytoplasm	peptidase	8	17.9860614646065	19.123701121532	1.392333	0.804	Y
HSPA5	P20029	heat shock 70kDa protein 5 (glucose-regulated protein. 78kDa)	Cytoplasm	other	23	20.0207909055781	20.6126589256926	1.389184	0.753	Y
NME2	Q01768	non-metastatic cells 2. protein (NM23B) expressed in	Nucleus	kinase	6	21.7516403191282	20.1895634485378	1.385973	0.307	-
ACTG1	P63260	actin. gamma 1	Cytoplasm	other	16	20.3794242675489	21.2908572147833	1.383547	0.505	-
PSMB7	P70195	proteasome (prosome. macropain) subunit. beta type. 7	Cytoplasm	peptidase	4	19.2103707845673	19.6334877273437	1.381568	0.534	-
TXN	P10639	thioredoxin	Cytoplasm	enzyme	4	16.860954399158	18.598800077973	1.375449	0.698	-	Y
TBCA	P48428	tubulin folding cofactor A	Cytoplasm	other	6	18.7632702018573	19.1790059921767	1.373558	0.419	-
ISOC1	Q91V64	isochorismatase domain containing 1	Cytoplasm	enzyme	2	15.573772958599	17.7931552327164	1.367768	0.668	-
XPNPEP1	Q6P1B1	X-prolyl aminopeptidase (aminopeptidase P) 1. soluble	Cytoplasm	peptidase	3	16.8243196658742	17.9606290700752	1.367721	0.594	-
EIF6	O55135	eukaryotic translation initiation factor 6	Cytoplasm	translation regulator	3	17.8008647597842	18.2771519816691	1.364113	0.556	-
PDCD6IP	Q9WU78	programmed cell death 6 interacting protein	Cytoplasm	other	7	15.4232761636587	17.2689616450144	1.362062	0.127	-
RNH1	Q91VI7	ribonuclease/angiogenin inhibitor 1	Cytoplasm	other	5	16.8559934467202	18.421627569959	1.353853	0.526	-
TCOF1	O08784	Treacher Collins-Franceschetti syndrome 1	Nucleus	transporter	4	14.0795704943005	17.8515553795941	1.351968	0.087	-
PDAP1	Q3UHX2	PDGFA associated protein 1	Cytoplasm	other	9	15.0398588101551	17.0692070998631	1.351651	0.276	-
DDAH1	Q9CWS0	dimethylarginine dimethylaminohydrolase 1	Cytoplasm	enzyme	3	17.6420502702207	18.4064961796069	1.348556	0.519	-
RANBP1	P34022	RAN binding protein 1	Nucleus	other	3	19.6382588022245	20.1517557588044	1.332793	0.162	-
PPP1CA	P62137	protein phosphatase 1. catalytic subunit. alpha isozyme	Cytoplasm	phosphatase	6	15.4183827160996	18.2876949122597	1.32358	0.572	-
RPSA	P14206	ribosomal protein SA	Plasma Membrane	transmembrane receptor	6	17.9936362225298	19.0772113992373	1.32123	0.62	-
RAC1	P63001	ras-related C3 botulinum toxin substrate 1 (rho family. small GTP binding protein Rac1)	Cytoplasm	enzyme	2	18.4872941271431	18.9477968217112	1.317384	0.278	-
MYLK	Q6PDN3	myosin light chain kinase	Cytoplasm	kinase	2	17.2149621951351	17.5603422025467	1.308811	0.377
APOA1BP	Q8K4Z3	apolipoprotein A-I binding protein	Extracellular Space	other	5	18.6714660450986	19.5263137500804	1.292229
PSMB5	O55234	proteasome (prosome. macropain) subunit. beta type. 5	Cytoplasm	peptidase	7	16.948358775595	19.0764019997967	1.291929	0.753	-
PSMC3	O88685	proteasome (prosome. macropain) 26S subunit. ATPase. 3	Nucleus	transcription regulator	3	16.833675002521	17.4149231865549	1.287576	0.411	-
MANBA	Q8K2I4	mannosidase. beta A. lysosomal	Cytoplasm	enzyme	3	17.3905442819591	17.6700413694645	1.281632	0.698	Y
SOD1	P08228	superoxide dismutase 1. soluble	Cytoplasm	enzyme	6	19.5781224642709	20.1456933681181	1.281497	0.76	-
HSP90AA1	P07901	heat shock protein 90kDa alpha (cytosolic). class A member 1	Cytoplasm	other	26	17.9664332047456	19.8008465384736	1.277853	0.174	-
NACA	P70670	nascent polypeptide-associated complex alpha subunit	Nucleus	transcription regulator	5	19.1947800983274	19.5124624828288	1.271732	0.245	-
PGP	Q8CHP8	phosphoglycolate phosphatase	unknown	enzyme	4	18.5662902128534	18.8764968040384	1.264006	0.496
NDUFAB1	Q9CR21	NADH dehydrogenase (ubiquinone) 1. alpha/beta subcomplex. 1. 8kDa	Cytoplasm	enzyme	2	18.3669270642433	18.733404108562	1.254897	0.882	Y
TIMP1	P12032	TIMP metallopeptidase inhibitor 1	Extracellular Space	other	7	19.6988068441424	20.4899678111109	1.252659
LTBP1	Q8CG19	latent transforming growth factor beta binding protein 1	Extracellular Space	other	9	17.1452868692854	17.7254953245884	1.249991
PPIB	P24369	peptidylprolyl isomerase B (cyclophilin B)	Cytoplasm	enzyme	8	20.4477712600378	21.1252974760828	1.242367	0.864	Y
CREG1	O88668	cellular repressor of E1A-stimulated genes 1	Nucleus	transcription regulator	3	18.5326751151812	18.9242200770043	1.242224	0.886	Y	Y
ERH	P84089	enhancer of rudimentary homolog (Drosophila)	Nucleus	other	4	19.8116812755116	20.6072696412637	1.229986	0.775	-
PPIA	P17742	peptidylprolyl isomerase A	Cytoplasm	enzyme	12	21.1112438717662	21.4267543512899	1.225908	0.421	-
HYOU1	Q9JKR6	hypoxia up-regulated 1	Cytoplasm	other	2	17.1381328243143	17.3610770412064	1.224499	0.313	Y
ALAD	P10518	aminolevulinate dehydratase	Cytoplasm	enzyme	3	17.0699122278322	17.7406242843606	1.193083	0.529	-
HSPA8	P63017	heat shock 70kDa protein 8	Cytoplasm	enzyme	21	19.774928051327	20.4640820622356	1.189423	0.229	-
SPTAN1	P16546	spectrin. alpha. non-erythrocytic 1 (alpha-fodrin)	Plasma Membrane	other	26	16.982762106535	18.0757144324525	1.156319	0.244	-
HSP90B1	P08113	heat shock protein 90kDa beta (Grp94). member 1	Cytoplasm	other	20	20.7610055130881	20.5430645516315	0.8667982532	0.481	Y
C1QBP	O35658	complement component 1. q subcomponent binding protein	Cytoplasm	other	2	16.0390129440719	17.5897468686414	0.8583238166	0.645	-
PDXK	Q8K183	pyridoxal (pyridoxine. vitamin B6) kinase	Cytoplasm	kinase	4	17.5537292093976	18.5123822376385	0.8574422976	0.656	-
ALB	P07724	albumin	Extracellular Space	transporter	2	20.7394573610364	20.4897026176776	0.8439608742
YWHAZ	P63101	tyrosine 3-monooxygenase/tryptophan 5-monooxygenase activation protein. zeta polypeptide	Cytoplasm	enzyme	12	21.7873442815798	21.9019548212616	0.8399029564	0.244	-
GPC1	Q9QZF2	glypican 1	Plasma Membrane	transmembrane receptor	9	18.7683577360449	18.4454014089527	0.8209670223	0.42	Y	Y
CD109	Q8R422	CD109 molecule	Plasma Membrane	other	4	18.8963078127346	18.5919651040053	0.8207939658	0.58	Y
MTAP	Q9CQ65	methylthioadenosine phosphorylase	Nucleus	enzyme	3	18.413839581828	18.1458913050464	0.8046585085	0.449	-
HSPA9	P38647	heat shock 70kDa protein 9 (mortalin)	Cytoplasm	other	3	15.2291138376856	16.6075444129975	0.8017726953	0.272	-
CALU	O35887	calumenin	Cytoplasm	other	13	19.2736427908105	19.87848675192	0.8001005154	0.756	Y	Y
EIF4B	Q8BGD9	eukaryotic translation initiation factor 4B	Cytoplasm	translation regulator	6	15.2294322890588	16.4318311330879	0.7948960536	0.496	-
CP	Q61147	ceruloplasmin (ferroxidase)	Extracellular Space	enzyme	26	18.5899825302932	19.5093231145249	0.791203982
ARSA	P50428	arylsulfatase A	Cytoplasm	enzyme	3	18.4183209345277	18.8367992498924	0.7644196805	0.868	Y
ANP32E	P97822	acidic (leucine-rich) nuclear phosphoprotein 32 family. member E	Nucleus	other	4	18.5238712226969	17.9291362618226	0.7578953529	0.147	-
MAN2B1	O09159	mannosidase. alpha. class 2B. member 1	Cytoplasm	enzyme	4	18.4119734503046	17.9459966234777	0.7557408523	0.564	Y
IDI1	P58044	isopentenyl-diphosphate delta isomerase 1	Cytoplasm	enzyme	4	18.0753266160624	18.5429788435638	0.7517707499	0.479	-
EIF1AY	Q60872	eukaryotic translation initiation factor 1A. Y-linked	Cytoplasm	translation regulator	2	20.2496947672569	19.7781486562788	0.743198238	0.326	-
RNASET2	Q9CQ01	ribonuclease T2	Cytoplasm	enzyme	4	19.0674570247477	18.299421786913	0.738982217	0.846	Y	Y
PPIC	P30412	peptidylprolyl isomerase C (cyclophilin C)	Cytoplasm	enzyme	7	21.4672495560322	20.6349174019831	0.7313532124	0.903	Y
FKBP10	Q61576	FK506 binding protein 10. 65 kDa	Cytoplasm	enzyme	9	19.9943774880767	18.3540025785825	0.7197063005	0.689	Y
MASP1	P98064	mannan-binding lectin serine peptidase 1 (C4/C2 activating component of Ra-reactive factor)	Extracellular Space	peptidase	6	19.9274681213295	19.5731925135477	0.7173962084
PDGFRB	P05622	platelet-derived growth factor receptor. beta polypeptide	Plasma Membrane	kinase	2	15.9628489069923	16.0839097533772	0.6969393901	0.296	Y
HMGB2	P30681	high-mobility group box 2	Nucleus	transcription regulator	7	20.0870841123771	20.0739383105619	0.6861307884	0.25	-
STMN1	P54227	stathmin 1	Cytoplasm	other	4	19.1047414078723	18.9392851177865	0.6772108895	0.725	-
ENPP1	P06802	ectonucleotide pyrophosphatase/phosphodiesterase 1	Plasma Membrane	enzyme	5	18.7702168244465	17.8140474559675	0.6616379015	0.476	-
PPT1	O88531	palmitoyl-protein thioesterase 1	Cytoplasm	enzyme	4	18.7293226943749	18.4190370001179	0.6409205496	0.919	Y
CALR	P14211	calreticulin	Cytoplasm	transcription regulator	18	19.2514196704318	19.2025898300492	0.6363620358	0.302	Y
FDPS	Q920E5	farnesyl diphosphate synthase (farnesyl pyrophosphate synthetase. dimethylallyltranstransferase. geranyltranstransferase)	Cytoplasm	enzyme	6	19.2756482246921	18.4141815486494	0.6316963762	0.468	-
HLA-C	P01902	major histocompatibility complex. class I. C	Plasma Membrane	transmembrane receptor	4	15.7014725691514	17.0261042241742	0.6129309008	0.56	Y
VASN	Q9CZT5	vasorin	Plasma Membrane	other	7	19.3259121988768	18.1631450020968	0.6096928327	0.179	Y
PCOLCE	Q61398	procollagen C-endopeptidase enhancer	Extracellular Space	other	10	19.9947611229955	18.2604528122043	0.6058176772
DHFR	P00375	dihydrofolate reductase	unknown	enzyme	2	18.5924386516828	17.8827179805457	0.600911174	0.382	-
NPM1	Q61937	nucleophosmin 1	Nucleus	transcription regulator	6	19.1492846963653	18.6165455094857	0.594696815	0.803	-
PLTP	P55065	phospholipid transfer protein	Extracellular Space	other	9	19.4420747202456	18.6494053661174	0.5916396551
ISLR	Q6GU68	immunoglobulin superfamily containing leucine-rich repeat	Extracellular Space	other	9	20.7809362142012	20.3706711843324	0.5893106528
NASP	Q99MD9	nuclear autoantigenic sperm protein (histone-binding)	Nucleus	other	5	18.6503416703786	17.934351897003	0.5812429759	0.107	-
TCN2	O88968	transcobalamin II	Extracellular Space	transporter	10	19.0952628874381	18.4597680490283	0.5688243502
AEBP1	Q640N1	AE binding protein 1	Nucleus	peptidase	17	20.6486352740676	20.0972831548371	0.5618786573	0.158	Y	Y
FBLN5	Q9WVH9	fibulin 5	Extracellular Space	other	6	18.6272946655537	18.3198863501953	0.5593090256
IDH2	P54071	isocitrate dehydrogenase 2 (NADP+). mitochondrial	Cytoplasm	enzyme	3	18.0034589163047	17.1739442118845	0.556440855	0.52	-
CASP3	P70677	caspase 3. apoptosis-related cysteine peptidase	Cytoplasm	peptidase	2	18.6651524425162	17.8227875200317	0.5419664739	0.459	-
EXT2	P70428	exostosin 2	Cytoplasm	enzyme	2	18.2828889682535	17.3784833121659	0.536125733	0.705
GLB1	P23780	galactosidase. beta 1	Cytoplasm	enzyme	4	17.094939653247	18.4520556783818	0.5343006246	0.733	Y
OLFML3	Q8BK62	olfactomedin-like 3	Extracellular Space	other	11	19.9548364459699	19.4346764326582	0.5325013403
NRP2	O35375	neuropilin 2	Plasma Membrane	kinase	4	18.1090964517582	17.6966699091568	0.519127909	0.513	Y
LGALS1	P16045	lectin. galactoside-binding. soluble. 1	Extracellular Space	other	10	21.6098565121933	21.3048269344703	0.5132870957
SPP1	P10923	secreted phosphoprotein 1	Extracellular Space	cytokine	11	22.5456269334496	21.1782836064983	0.5086711005
LPL	P11152	lipoprotein lipase	Cytoplasm	enzyme	4	18.9796998142545	18.2187874642287	0.5061921348	0.83	Y	Y
CDH11	P55288	cadherin 11. type 2. OB-cadherin (osteoblast)	Plasma Membrane	other	2	18.9099468747049	17.9205872737498	0.5031057191	0.139	Y
S100A11	P50543	S100 calcium binding protein A11	Cytoplasm	other	3	22.3002467191827	21.0546596227454	0.497156457	0.812	-
C1R	Q8CFG9	complement component 1. r subcomponent	Extracellular Space	peptidase	12	19.6912265504738	18.8417722769085	0.4943447355
CSF1	P07141	colony stimulating factor 1 (macrophage)	Extracellular Space	cytokine	7	21.561632452265	20.1430729173954	0.4929230861
COLEC12	Q8K4Q8	collectin sub-family member 12	Plasma Membrane	transmembrane receptor	3	19.5534778654677	17.9880893505767	0.4904477914	0.311	-
GALNS	Q571E4	galactosamine (N-acetyl)-6-sulfate sulfatase	Cytoplasm	enzyme	4	19.3374906799956	18.3260208407366	0.4902789645	0.772	Y
PROS1	Q08761	protein S (alpha)	Extracellular Space	other	6	19.5816845782835	18.1771544203453	0.4894472537
PGCP	Q9WVJ3	plasma glutamate carboxypeptidase	Extracellular Space	peptidase	8	19.8797877047114	18.9483390645566	0.4814402638
CTSB	P10605	cathepsin B	Cytoplasm	peptidase	14	22.9200184533292	21.6518452264862	0.4798178696	0.852	Y
B2M	P01887	beta-2-microglobulin	Plasma Membrane	transmembrane receptor	4	18.7860925192296	15.6121578363953	0.4705568431	0.514	Y	Y
GBA	P17439	glucosidase. beta. acid	Cytoplasm	enzyme	2	18.3831993009498	17.2657596124731	0.4594214311	0.693	Y
KRT10	P02535	keratin 10	Cytoplasm	other	5	19.8994865497756	19.7536630659814	0.4592252852	0.095
PSMA4	Q9R1P0	proteasome (prosome. macropain) subunit. alpha type. 4	Cytoplasm	peptidase	7	16.1489600512293	17.5146741191427	0.4588193884	0.153	-
NES	Q6P5H2	nestin	Cytoplasm	other	6	18.4802827154969	15.6574693607405	0.4537303972	0.345
CPE	Q00493	carboxypeptidase E	Plasma Membrane	peptidase	8	20.4742024523529	18.7975040351429	0.4492461179	0.544	Y	Y
OAT	P29758	ornithine aminotransferase	Cytoplasm	enzyme	8	19.0676579041284	17.9621749674172	0.4476830721	0.407	-
KRT2	Q3TTY5	keratin 2	Cytoplasm	other	3	19.1765558025067	19.0873823659784	0.436685168	0.09
CXCL12	P40224	chemokine (C-X-C motif) ligand 12	Extracellular Space	cytokine	3	19.7548511138559	18.5062478577491	0.4217379434
LAMB1	P02469	laminin. beta 1	Extracellular Space	other	14	19.5278659752773	18.6625303410591	0.421005733
CLTB	Q6IRU5	clathrin. light chain B	Plasma Membrane	other	2	21.764994484907	21.6516379919109	0.4099233751	0.919	-
APLP2	Q06335	amyloid beta (A4) precursor-like protein 2	Extracellular Space	other	7	19.4119526396179	16.7971745313068	0.3978913204
CST3	P21460	cystatin C	Extracellular Space	other	8	21.3851674021891	19.9881387099016	0.397061902
SDF4	Q61112	stromal cell derived factor 4	Cytoplasm	other	8	19.6252832665469	19.6824445859822	0.388063981	0.692	Y
SFRS2	Q62093	splicing factor. arginine/serine-rich 2	Nucleus	transcription regulator	4	17.8152180410715	16.781611082047	0.3879899357	0.577	-
FBLN1	Q08879	fibulin 1	Extracellular Space	other	10	19.4251121237597	17.9218333634374	0.3801348104
SPARC	P07214	secreted protein. acidic. cysteine-rich (osteonectin)	Extracellular Space	other	14	22.2485480836942	20.8589378205425	0.3780354488
ENV1_MOUSE	P10404	MLV-related proviral Env polyprotein [Cleaved into: Surface protein (SU); Transmembrane protein (TM)]	Plasma Membrane	other	3	18.0701856259797	17.6609252317683	0.3739168814	0.456	-
PA2G4	P50580	proliferation-associated 2G4. 38kDa	Nucleus	transcription regulator	4	18.7757592543193	18.1337273543966	0.3717276391	0.261	-
ECM1	Q61508	extracellular matrix protein 1	Extracellular Space	transporter	20	21.2513916435993	19.1686131823596	0.364904709
NRP1	P97333	neuropilin 1	Plasma Membrane	transmembrane receptor	2	18.7476096856074	17.2145736218723	0.3622878498	0.595	Y
LMAN2	Q9DBH5	lectin. mannose-binding 2	Cytoplasm	transporter	3	19.3989337203693	17.9862873901783	0.3578882722	0.242	Y
ADAM10	O35598	ADAM metallopeptidase domain 10	Plasma Membrane	peptidase	2	19.0913841048817	17.4634158180668	0.3453590428	0.162	Y	Y
PIK3IP1	Q7TMJ8	phosphoinositide-3-kinase interacting protein 1	unknown	other	2	18.2251210457074	16.6733860455303	0.34435483	0.37	Y	Y
PXDN	Q3UQ28	peroxidasin homolog (Drosophila)	unknown	other	5	19.0824016702461	16.9866564175311	0.3409689275	0.427	Y	Y
SSC5D	Q8BV57	scavenger receptor cysteine-rich glycoprotein	unknown	other	6	19.3246725196216	17.2798123852037	0.3388954533	0.369	Y	Y
LIFR	P42703	leukemia inhibitory factor receptor alpha	Plasma Membrane	transmembrane receptor	3	17.4553134619639	15.8747099391033	0.3338516449	0.192	Y	Y
SEMA7A	Q9QUR8	semaphorin 7A. GPI membrane anchor (John Milton Hagen blood group)	Plasma Membrane	other	5	18.2387593060953	16.6057551473178	0.3277666432	0.444	Y
GRN	P28798	granulin	Extracellular Space	growth factor	18	21.0323676952211	19.4959903437395	0.3270593
MRC2	Q64449	mannose receptor. C type 2	Plasma Membrane	transmembrane receptor	12	19.4590295213635	18.3994182760311	0.3244861351	0.511	Y
CTSL2	P06797	cathepsin L2	Cytoplasm	peptidase	10	20.8153016277208	18.1056306426266	0.3217923582	0.686	Y
LAMC1	P02468	laminin. gamma 1 (formerly LAMB2)	Extracellular Space	other	18	19.437197915854	17.9209096303284	0.3198133573
KRT5	Q922U2	keratin 5	Cytoplasm	other	6	18.3242228249466	17.1523855844361	0.3187835321	0.081
TIMP2	P25785	TIMP metallopeptidase inhibitor 2	Extracellular Space	other	9	21.4887726036632	19.5469791419055	0.3136966141
BANF1	O54962	barrier to autointegration factor 1	Nucleus	other	2	17.3195053640215	15.6952430379216	0.3121612856	0.534	-
SFRS1	Q6PDM2	splicing factor. arginine/serine-rich 1	Nucleus	other	5	19.7428225025837	17.6959745801648	0.3114968603	0.233	-
KRT14	Q61781	keratin 14	Cytoplasm	other	5	16.385801878544	14.8614600265847	0.3040028717	0.458	-
HRSP12	P52760	heat-responsive protein 12	Cytoplasm	other	4	19.8542709915981	17.8539488695279	0.3037938659	0.72	-
OGN	Q62000	osteoglycin	Extracellular Space	growth factor	11	21.3041614781728	19.307398921593	0.3002504195
NUCB1	Q02819	nucleobindin 1	Cytoplasm	other	27	21.5631223906309	19.9324056602249	0.2970641333	0.308	Y
BMP1	P98063	bone morphogenetic protein 1	Extracellular Space	peptidase	11	19.5822250431357	17.7331341279731	0.290181009
PAM	P97467	peptidylglycine alpha-amidating monooxygenase	Plasma Membrane	enzyme	4	19.5655966376504	17.2515858745304	0.2841819405	0.28	Y
Hist1h2ab;	P22752	Histone H2A type 1	Nucleus	other	2	18.4552264696112	16.8929205809683	0.2789993646	0.536	-
CLSTN1	Q9EPL2	calsyntenin 1	Plasma Membrane	other	9	19.4556312004593	17.904785191503	0.2783616775	0.449	Y
MFGE8	P21956	milk fat globule-EGF factor 8 protein	Extracellular Space	other	6	19.5161507525758	16.6199132521444	0.2781094162
TPM2	P58774	tropomyosin 2 (beta)	Cytoplasm	other	4	19.3030197732064	16.9936602486464	0.2762995233	0.518	-
LDLR	P35951	low density lipoprotein receptor	Plasma Membrane	transporter	2	17.8161333996443	13.9142473672183	0.2671344804	0.547	Y	Y
SNED1	Q70E20	sushi. nidogen and EGF-like domains 1	Plasma Membrane	other	10	20.1148925225133	17.6542270812554	0.2613907768	0.484	Y	Y
GALNT2	Q6PB93	UDP-N-acetyl-alpha-D-galactosamine:polypeptide N-acetylgalactosaminyltransferase 2 (GalNAc-T2)	Cytoplasm	enzyme	2	18.5978677169371	15.3659986230107	0.2608842961	0.684	Y	Y
OAF	Q8QZR4	OAF homolog (Drosophila)	unknown	other	7	19.9292806428964	17.8886553597881	0.2582568163	0.869	Y
LAMA5	Q61001	laminin. alpha 5	Extracellular Space	other	4	17.6962583279504	11.9336115839621	0.2580714185
COL6A1	Q04857	collagen. type VI. alpha 1	Extracellular Space	other	41	21.7739789412763	18.4793977677255	0.2577178072
S100A4	P07091	S100 calcium binding protein A4	Cytoplasm	other	2	21.3929009371629	19.0666010793611	0.2428950691	0.552	-
PLOD1	Q9R0E2	procollagen-lysine 1. 2-oxoglutarate 5-dioxygenase 1	Cytoplasm	enzyme	3	19.6816908001591	17.4700910362009	0.2411919046	0.571	Y
SERPINF1	P97298	serpin peptidase inhibitor. clade F (alpha-2 antiplasmin. pigment epithelium derived factor). member 1	Extracellular Space	other	16	22.0577264964276	19.6000086499457	0.2411291455
KRT1	P04104	keratin 1	Cytoplasm	other	3	21.8823060027018	19.764497106429	0.2388921612	0.098
SDC4	O35988	syndecan 4	Plasma Membrane	other	3	21.4034966727889	19.3022811656265	0.2351947608	0.402	Y
SPARCL1	P70663	SPARC-like 1 (hevin)	Extracellular Space	other	22	19.0692267161178	17.7119112846086	0.2348444193
Hist1h2bf	P10853	Histone H2B type 1-F/J/L (H2B 291A)	Nucleus	other	2	19.444762893643	15.8454982013793	0.2256309774	0.309	-
C3	P01027	complement component 3	Extracellular Space	peptidase	10	19.4046033824364	16.4689331149034	0.2229112466
DCN	P28654	decorin	Extracellular Space	other	7	20.6616226503856	18.3146622684346	0.2211694632
LRP1	Q91ZX7	low density lipoprotein receptor-related protein 1	Plasma Membrane	transmembrane receptor	23	19.3810790948432	16.9481573217024	0.2186588584	0.1	Y	Y
SGCE	O70258	sarcoglycan. epsilon	Plasma Membrane	other	3	20.0987062102265	17.4086928389852	0.2180204568	0.146	-
KRT17	Q9QWL7	keratin 17	Cytoplasm	other	10	17.8595476592076	15.620852021306	0.2114952278	0.692	-
AGT	P11859	angiotensinogen (serpin peptidase inhibitor. clade A. member 8)	Extracellular Space	other	7	19.6378643019965	15.955522189545	0.2082839909
BTD	Q8CIF4	biotinidase	Extracellular Space	enzyme	10	20.30687688402	17.5573375774174	0.1999400606
GOLM1	Q91XA2	golgi membrane protein 1	unknown	other	4	20.0278906298307	15.5522817868394	0.1941370356	0.687	Y
HSPG2	Q05793	heparan sulfate proteoglycan 2	Plasma Membrane	other	15	18.3229434214106	15.8210113616093	0.186364096	0.435	Y	Y
LTBP3	Q61810	latent transforming growth factor beta binding protein 3	Extracellular Space	other	10	19.7868595659019	15.4291290656359	0.1776212286
ATP6AP1	Q9R1Q9	ATPase. H+ transporting. lysosomal accessory protein 1	Cytoplasm	transporter	4	19.4934277460706	16.255930191929	0.1757861146	0.719	Y
DAG1	Q62165	dystroglycan 1 (dystrophin-associated glycoprotein 1)	Plasma Membrane	transmembrane receptor	8	20.1246194815008	17.8614635764143	0.1737937058	0.068	Y	Y
ANXA3	O35639	annexin A3	Cytoplasm	enzyme	6	20.1301816362635	17.2256006495522	0.1734623735	0.414	-
ITM2B	O89051	integral membrane protein 2B	Plasma Membrane	other	5	18.8002443645158	15.2616516990746	0.1710052366	0.858	-
KRT73	Q6NXH9	keratin 73	unknown	other	2	17.1288591964403	16.1917462508306	0.1692575377	0.333	-
APP	P12023	amyloid beta (A4) precursor protein	Plasma Membrane	other	11	20.7973435201655	18.4710948155626	0.1682363648	0.436	Y
MMP2	P33434	matrix metallopeptidase 2 (gelatinase A. 72kDa gelatinase. 72kDa type IV collagenase)	Extracellular Space	peptidase	20	20.916683229173	18.0004097568867	0.1667285266
ANXA6	P14824	annexin A6	Plasma Membrane	other	4	17.7508354436049	14.7315243020555	0.1661274386	0.348	-
XDH	Q00519	xanthine dehydrogenase	Cytoplasm	enzyme	2	18.6539465238411	14.7937418006897	0.1607947399	0.504	-	Y
SFRS7	Q8BL97	splicing factor. arginine/serine-rich 7. 35kDa	Nucleus	other	3	18.847419333861	16.2075272478626	0.1587260031	0.541	Y
FBLN2	P37889	fibulin 2	Extracellular Space	other	10	19.5013468594951	17.1835870614043	0.1578271186
ANGPTL2	Q9R045	angiopoietin-like 2	Extracellular Space	other	4	19.5472603298047	16.8489528791432	0.1561942593
QSOX1	Q8BND5	quiescin Q6 sulfhydryl oxidase 1	Cytoplasm	enzyme	20	21.0101830341073	18.4267404093443	0.1557775491	0.57	Y	Y
COL6A2	Q02788	collagen. type VI. alpha 2	Extracellular Space	other	28	21.9189175316984	18.9144569746042	0.1541549863
MMP3	P28862	matrix metallopeptidase 3 (stromelysin 1. progelatinase)	Extracellular Space	peptidase	9	21.0587122332873	16.0000312097265	0.1501577715
SVEP1	A2AVA0	sushi. von Willebrand factor type A. EGF and pentraxin domain containing 1	unknown	other	6	18.9971472314783	16.3231461261832	0.1481252886	0.4	Y	Y
LGALS3BP	Q07797	lectin. galactoside-binding. soluble. 3 binding protein	Plasma Membrane	transmembrane receptor	18	21.2760098733588	18.3309505589905	0.1452602281	0.81	Y	Y
CANT1	Q8VCF1	calcium activated nucleotidase 1	Extracellular Space	enzyme	9	19.2506840272078	15.8967482483262	0.1442540792
TGFBR3	O88393	transforming growth factor. beta receptor III	Plasma Membrane	kinase	7	19.6085920649803	16.8936112959734	0.1430466228	0.674	Y	Y
GNPTG	Q6S5C2	N-acetylglucosamine-1-phosphate transferase. gamma subunit	Cytoplasm	enzyme	3	16.7854335117467	12.9539703938622	0.1416963307	0.811	Y	Y
AGRN	A2ASQ1	agrin	Plasma Membrane	other	2	18.3868218823843	13.7992720617743	0.1367686161	0.44	-	Y
SHISA5	Q9D7I0	shisa homolog 5 (Xenopus laevis)	Nucleus	other	2	19.5916391086615	16.6779388658646	0.1354040916	0.376	Y
CD14	P10810	CD14 molecule	Plasma Membrane	transmembrane receptor	3	17.8879989442226	13.6514705978302	0.1324239384	0.703	Y
CD44	P15379	CD44 molecule (Indian blood group)	Plasma Membrane	other	2	21.3051309336464	18.3717183169981	0.131582277	0.442	Y
MIA3	Q8BI84	melanoma inhibitory activity family. member 3	unknown	other	7	18.9898493423631	15.1935046834059	0.1308242909	0.344	Y
EPB41L3	Q9WV92	erythrocyte membrane protein band 4.1-like 3	Plasma Membrane	other	2	15.557163620005	10.9639454498949	0.1283726191	0.209
ANXA2	P07356	annexin A2	Plasma Membrane	other	12	20.8986390053192	18.1176620367581	0.1263161394	0.739	-	Y
COL5A2	Q3U962	collagen. type V. alpha 2	Extracellular Space	other	44	21.1165478885075	12.7781897575546	0.1216119025
CCL13	P10148	chemokine (C-C motif) ligand 13	Extracellular Space	cytokine	2	24.2087976317614	21.3585683649839	0.1162756139
KRT6A	P50446	keratin 6A	Plasma Membrane	other	12	17.7566964054949	14.3340631930043	0.1111626172	0.147	-
CCL7	Q03366	chemokine (C-C motif) ligand 7	Extracellular Space	cytokine	4	19.4814881564267	15.9023871558515	0.1002809819
FSTL1	Q62356	follistatin-like 1	Extracellular Space	other	15	21.9417987222247	18.328078727165	0.0989216147
VEGFA	Q00731	vascular endothelial growth factor A	Extracellular Space	growth factor	2	19.2866523265881	14.6964610149176	0.0969349925
TGFBI	P82198	transforming growth factor. beta-induced. 68kDa	Extracellular Space	other	10	20.4968509296517	13.6530528952176	0.0885430705
ADAMTS2	Q8C9W3	ADAM metallopeptidase with thrombospondin type 1 motif. 2	Extracellular Space	peptidase	3	20.7022197334184	17.3962295790731	0.0882534331
HGF	Q08048	hepatocyte growth factor (hepapoietin A; scatter factor)	Extracellular Space	growth factor	6	19.3837143505418	15.8259549122687	0.088145473
SEMA5A	Q62217	sema domain. seven thrombospondin repeats (type 1 and type 1-like). transmembrane domain (TM) and short cytoplasmic domain. (semaphorin) 5A	Plasma Membrane	transmembrane receptor	5	18.1622735291855	14.9704341448423	0.0869326693	0.475	Y
ADAM9	Q61072	ADAM metallopeptidase domain 9 (meltrin gamma)	Plasma Membrane	peptidase	3	19.0961534729375	15.4376750873437	0.0855044036	0.087	Y
FAM3C	Q91VU0	family with sequence similarity 3. member C	Extracellular Space	cytokine	3	20.9504212217551	17.2761022037584	0.0847694767
ANXA1	P10107	annexin A1	Plasma Membrane	other	20	20.6388233864292	16.6959766882277	0.0842857297	0.485	-
MAN2A1	P27046	mannosidase. alpha. class 2A. member 1	Cytoplasm	enzyme	6	18.919274861288	14.7493522563643	0.0831645643	0.597	Y
CDH13	Q9WTR5	cadherin 13. H-cadherin (heart)	Plasma Membrane	other	4	20.2945806092377	16.1311102931866	0.081902937	0.616	Y
GAS1	Q01721	growth arrest-specific 1	Plasma Membrane	other	9	21.2153012436622	17.4347960998743	0.0804447648	0.174	Y
GOLIM4	Q8BXA1	golgi integral membrane protein 4	Cytoplasm	other	2	17.1029824845107	12.2456027527729	0.0761003096	0.176	Y
NID2	O88322	nidogen 2 (osteonidogen)	Extracellular Space	other	2	19.7141248004365	16.7219673458245	0.0760079499
JUP	Q02257	junction plakoglobin	Plasma Membrane	other	5	14.5412079988425	11.442867509568	0.0718329886	0.4	-
EMILIN2	Q8K482	elastin microfibril interfacer 2	Extracellular Space	other	6	18.4809090231664	13.0713362421494	0.0709098583
PSAT1	Q99K85	phosphoserine aminotransferase 1	Cytoplasm	enzyme	7	20.3516098292457	15.7219672362419	0.0687572609	0.382	-
RNASE4	Q9JJH1	ribonuclease. RNase A family. 4	Extracellular Space	enzyme	2	17.7823719643915	14.3880753597764	0.0683676455
CRABP1	P62965	cellular retinoic acid binding protein 1	Cytoplasm	transporter	5	19.9419532011059	14.0399805014769	0.0682278464	0.682	-
FETUB	Q9QXC1	fetuin B	Extracellular Space	other	3	17.2997060493173	12.920445138549	0.0681897967
FBN1	Q61554	fibrillin 1	Extracellular Space	other	29	19.7172717718831	15.5144375650262	0.065782615
IL1RN	P25085	interleukin 1 receptor antagonist	Extracellular Space	cytokine	2	19.8186267103292	15.7297169843609	0.0617200502
CNTN1	P12960	contactin 1	Plasma Membrane	enzyme	7	19.1473573966508	11.9619775416862	0.0605004197	0.625	Y
FSTL3	Q9EQC7	follistatin-like 3 (secreted glycoprotein)	Extracellular Space	other	3	21.2983220212568	17.1818336243951	0.0577048927
TNFRSF9	P20334	tumor necrosis factor receptor superfamily. member 9	Plasma Membrane	other	3	18.095944214313	11.3110262647345	0.0519767091	0.107	Y
KRT42	Q6IFX2	keratin 42	unknown	other	5	17.0259275252627	12.993105526554	0.0492686493	0.559	-
VCAN	Q62059	versican	Extracellular Space	other	21	20.1965041050129	14.0224703513562	0.0475904277
NOV	Q64299	nephroblastoma overexpressed gene	Extracellular Space	growth factor	10	20.4772763582443	11.3799492988961	0.0451307373
ANXA5	P48036	annexin A5	Plasma Membrane	other	15	22.0286374971589	16.6410049352994	0.0444087546	0.463	-
COL5A1	O88207	collagen. type V. alpha 1	Extracellular Space	other	39	20.3855733106562	13.5757825277214	0.0427141408
GCHFR	P99025	GTP cyclohydrolase I feedback regulator	Cytoplasm	other	2	18.039233752326	13.1748403432939	0.0395015172	0.932	-
KRT16	Q9Z2K1	keratin 16	Cytoplasm	other	4	16.8707001583896	13.5282749660287	0.03935316	0.317	-
SFRP2	P97299	secreted frizzled-related protein 2	Plasma Membrane	transmembrane receptor	6	19.5677318967384	11.7036285767292	0.0373229217	0.91	Y	Y
CX3CL1	O35188	chemokine (C-X3-C motif) ligand 1	Extracellular Space	cytokine	5	22.7783236045206	16.8949910802221	0.0355070683
NID1	P10493	nidogen 1	Extracellular Space	other	39	21.2543347604789	15.649776723723	0.0304459542
COL4A2	P08122	collagen. type IV. alpha 2	Extracellular Space	other	35	20.7800772755149	13.1155808824494	0.0294647922
COL1A1	P11087	collagen. type I. alpha 1	Extracellular Space	other	57	22.2654293909682	13.1365365050039	0.0276886353
ADAMTS1	P97857	ADAM metallopeptidase with thrombospondin type 1 motif. 1	Extracellular Space	peptidase	4	19.6914892063492	10.9931606332521	0.0263773314
ENPP2	Q9R1E6	ectonucleotide pyrophosphatase/phosphodiesterase 2	Plasma Membrane	enzyme	13	19.315838029456	12.2202002483998	0.0233808174	0.435	Y	Y
THBS2	Q03350	thrombospondin 2	Extracellular Space	other	20	19.8841804083246	11.7785844714017	0.0209915726
MUSTN1	Q99JI1	musculoskeletal. embryonic nuclear protein 1	Nucleus	other	3	20.7147162840252	13.4315937023494	0.018219924	0.714
COL1A2	Q01149	collagen. type I. alpha 2	Extracellular Space	other	61	22.2718781245018	14.2908436894365	0.0171024136
IL1RL1	P14719	interleukin 1 receptor-like 1	Plasma Membrane	transmembrane receptor	7	21.1217334141344	16.339617713134	0.0161693836	0.592	Y	Y
LOXL1	P97873	lysyl oxidase-like 1	Extracellular Space	enzyme	2	20.1535963289744	12.621422966679	0.0154800552
PI16	Q9ET66	peptidase inhibitor 16	Extracellular Space	other	3	20.7733871347256	12.8646398033534	0.0135109051
COL4A1	P02463	collagen. type IV. alpha 1	Extracellular Space	other	31	20.7037490762077	12.200246396005	0.012957391
DMP1	O55188	dentin matrix acidic phosphoprotein 1	Extracellular Space	other	7	19.7275971633967	11.1998194428752	0.006528827
ESM1	Q9QYY7	endothelial cell-specific molecule 1	Extracellular Space	growth factor	9	21.6475257261034	13.4486019009714	0.0062666398
SLIT3	Q9WVB4	slit homolog 3 (Drosophila)	Extracellular Space	other	2	15.0065243607429	9.965784285	0.0054897821
SPON2	Q8BMS2	spondin 2. extracellular matrix protein	Extracellular Space	other	7	20.9571382864257	13.7122662815381	0.0042938937
COL3A1	P08121	collagen. type III. alpha 1	Extracellular Space	other	66	22.7185519859688	11.2599671944115	0.0036564885
CCL9	P51670	chemokine (C-C motif) ligand 9	Extracellular Space	cytokine	2	19.3748413234734	9.965784285	0.0009019961
